# Supplementary material for: Asymmetry between Activation and Deactivation during a Transcriptional Pulse
Source: Cell Syst. 2017 Dec 27;5(6):646–653.e5. doi: 10.1016/j.cels.2017.10.013 (PMC5747351; doi:10.1016/j.cels.2017.10.013)
Supplement: Table S1. Single-Cell Luminescence Raw Data, Related to Figures 1–4 [file mmc2.xlsx]

## Sheet: -840+1 Unstimulated
Time	Cell 1	Cell 2	Cell 3	Cell 4	Cell 5	Cell 6	Cell 7	Cell 8	Cell 9	Cell 10	Cell 11	Cell 12	Cell 13	Cell 14	Cell 15	Cell 16	Cell 17	Cell 18	Cell 19	Cell 20	Cell 21	Cell 22	Cell 23	Cell 24	Cell 25	Cell 26	Cell 27	Cell 28	Cell 29	Cell 30	Cell 31	Cell 32	Cell 33	Cell 34	Cell 35	Cell 36	Cell 37	Cell 38	Cell 39	Cell 40	Cell 41	Cell 42	Cell 43	Cell 44	Cell 45	Cell 46	Cell 47	Cell 48	Cell 49
0	288	995	949	239	1260	350	1480	635	456	313	444	1750	2570	1620	1130	1260	757	222	594	703	682	747	1680	667	684	721	806	430	1270	244	4160	2060	106	905	1130	1030	1027	748	204	1540	713	294	3150	514	653	582	1130	819	820
0.25	308	894	1160	295	1220	392	1680	636	469	266	461	1970	3050	1680	1030	1040	801	214	688	620	898	787	1891	763	744	696	887	496	1510	255	4160	2240	88	959	1100	1160	1170	716	143	1810	733	294	3630	462	764	623	1230	927	855
0.5	378	724	1300	252	1140	475	1840	613	580	339	446	1900	3470	1610	1000	1050	851	221	752	560	1120	909	2220	907	778	625	1010	528	1710	289	3630	2192	104	904	1010	1270	1342	724	196	1950	823	302	3940	497	823	579	1440	1080	804
0.75	378	697	1270	226	1260	464	1770	652	557	355	403	1930	3420	1450	930	883	821	276	897	465	1200	814	2570	1003	771	681	1100	510	1685	326	3330	1990	95	795	793	1380	1423	684	108	2010	872	273	4180	469	791	465	1380	1050	785
1	467	694	1226	263	1460	502	1720	584	562	315	368	1850	3500	1220	793	783	846	345	971	419	1261	856	2790	881	736	650	1110	516	1640	352	3080	2000	106	688	607	1400	1370	587	88	1960	1020	310	3988	560	775	343	1220	1040	927
1.25	679	633	1230	222	1730	533	1690	460	640	329	272	1880	3590	1100	707	769	1030	370	929	409	1390	906	3050	806	691	694	1210	517	1710	327	2742	1850	97	618	645	1210	1329	555	120	1850	1005	317	3880	692	745	351	1030	1080	851
1.5	756	639	1160	183	1950	581	1580	518	714	376	270	1790	3696	1020	676	802	933	371	904	448	1420	953	3230	786	695	706	1300	488	1660	208	2550	1780	109	648	548	1150	1341	603	99	1810	960	311	3570	892	700	386	936	1020	804
1.75	771	526	1140	134	1940	650	1480	470	775	336	293	1660	3800	1011	651	817	833	486	998	484	1630	894	3250	743	664	820	1340	451	1650	203	2570	1740	114	577	534	1190	1226	654	137	1850	1000	288	3240	1200	788	433	863	1000	878
2	853	424	1180	125	1930	702	1430	323	901	313	274	1500	3600	958	525	710	800	523	1030	524	1850	976	3180	684	549	884	1480	401	1570	271	2630	1580	117	519	482	1130	1189	686	169	1740	1006	285	2870	1340	793	410	760	1200	958
2.25	928	441	1080	142	1889	803	1310	331	878	286	279	1270	3480	863	480	715	736	573	1020	458	1880	1020	3140	671	533	1100	1620	355	1470	346	2648	1430	111	534	454	1180	1212	769	202	1620	977	263	2700	1540	798	456	675	1420	1210
2.5	968	481	1108	141	1890	825	1140	313	997	328	322	1130	3450	893	461	785	688	712	980	615	1960	905	3090	614	499	1160	1731	373	1440	362	2980	1370	120	554	488	1070	1229	901	300	1640	1010	228	2360	1694	856	517	627	1602	1330
2.75	983	423	1200	114	1910	864	1060	253	1199	309	365	1011	3460	826	535	1040	605	859	945	886	1950	900	3030	629	467	1270	1760	358	1320	368	3280	1310	108	648	512	1020	1122	1070	430	1480	1030	239	2070	1730	884	584	571	1870	1380
3	1000	292	1290	102	1880	739	1000	283	1270	282	493	966	3390	924	425	1200	505	783	902	997	1880	879	2970	604	400	1490	1740	299	1350	322	3370	1150	109	746	485	955	1015	1170	497	1370	1020	179	1970	1710	899	657	608	1960	1560
3.25	1150	351	1380	150	1900	740	983	359	1470	209	487	1090	3519	1050	435	1600	535	801	906	1160	1900	859	2750	589	382	1720	1690	278	1330	428	3540	1036	82	798	460	897	1027	1270	480	1310	1130	169	1870	1662	973	639	607	1920	1580
3.5	1403	370	1520	198	1830	718	2010	547	1670	228	594	1120	4270	1174	545	2190	672	826	933	1410	1800	837	2560	612	453	2130	1690	290	1270	354	3600	881	129	889	514	835	1174	1490	433	1245	1320	187	1860	1550	1040	696	697	2110	1350
3.75	1490	333	1520	155	1800	675	1930	690	1780	297	588	1200	4450	1320	770	2680	1010	985	975	1750	1780	794	2536	599	542	2400	1610	291	1250	353	3800	828	95	977	628	769	1232	1582	374	1130	1340	175	1770	1550	1020	679	793	2010	1470
4	1650	273	1570	152	1780	598	1990	912	1950	220	605	1190	4720	1500	1200	3030	1370	1086	1030	2440	1754	848	2430	642	650	2700	1520	319	1270	341	4210	759	85	1000	682	826	1189	1620	385	1080	1460	137	1680	1530	1120	727	715	1938	1410
4.25	1610	296	1550	119	1790	529	2110	1220	1850	176	634	1080	4690	1840	2050	3130	1601	1220	932	3220	1640	818	2500	532	591	2893	1390	377	1160	331	4470	864	70	996	650	1060	1241	1740	360	1060	1650	122	1620	1620	1110	724	685	1870	1130
4.5	1720	344	1530	93	1800	561	2150	1400	1880	169	620	1250	4760	2340	2820	2940	1860	1130	990	3927	1563	749	2330	498	626	3140	1340	387	1159	392	4750	1040	92	1010	673	1200	1345	1900	388	1070	1660	139	1615	1760	1210	633	680	1790	1030
4.75	1760	364	1560	125	1898	555	2070	1360	1880	179	522	1220	4760	2743	3660	3260	2070	1160	1090	4800	1530	837	2210	570	586	3410	1260	479	1180	379	4697	1060	90	1070	780	1280	1286	2130	370	1100	1760	119	1750	2030	1370	752	594	1770	920
5	1630	335	1630	118	2070	481	2070	1570	1860	215	464	1210	5070	3110	4490	3710	2232	1380	999	5950	1360	1070	1940	526	608	3400	1293	509	1100	375	4360	1130	64	1130	824	1430	1400	2310	299	1130	1910	120	1880	2550	1500	715	691	1590	809
5.25	1630	394	1840	154	2120	398	2290	1790	1690	230	435	1290	5320	3010	5220	3870	2210	1460	1060	6970	1228	1163	1960	511	541	3380	1210	612	1060	315	4240	1470	70	1220	885	1460	1610	2420	288	1070	2120	158	2150	2980	1670	787	839	1396	840
5.5	1770	476	1910	100	2300	332	2380	1710	1640	175	411	1250	4990	3206	5440	4070	2140	1440	1140	7640	1210	1130	2030	452	474	3250	1050	581	1050	235	3950	1540	78	1280	966	1440	1630	2440	329	1080	2259	152	2510	3390	1690	798	882	1260	771
5.75	1620	463	1930	73	2523	259	2330	1680	1430	131	366	963	5040	2960	5430	3560	1920	1260	1060	7710	958	1190	1880	363	440	2920	941	514	857	222	3888	1170	55	1233	857	1310	1664	2540	231	1170	2295	63	2831	3770	1620	726	940	1100	529
6	1550	504	2140	65	2910	292	2530	1750	1420	159	454	899	5090	2880	5180	3360	1720	1040	1150	7810	831	1350	1970	358	311	2800	841	478	848	257	3890	1130	74	1340	984	1180	1909	2520	258	1360	2510	57	3040	4100	1620	715	1020	1020	540
6.25	1630	645	2470	176	3310	452	2600	1800	1500	192	516	937	4880	2710	4990	3350	1610	953	1367	7350	911	1540	2270	492	370	2762	894	486	912	289	3810	1030	87	1480	1016	1130	2330	2800	321	1591	2990	110	3090	4470	1950	787	1170	1280	830
6.5	1560	633	2550	140	3840	379	2700	1720	1420	174	497	971	4010	2580	4940	3170	1500	908	1460	7600	932	1760	2690	432	435	2680	888	489	903	232	3450	959	112	1560	1120	1030	2440	3060	276	1690	3420	93	3280	4470	2060	745	1200	1440	817
6.75	1620	696	2650	105	4172	437	2660	1620	1430	299	543	1000	3699	2680	4890	3160	1210	848	1670	7440	1010	1900	2932	329	492	2510	832	475	886	315	3260	957	78	1690	1150	1017	2680	3080	335	1800	4040	98	3520	4350	2151	695	1220	1500	762
7	2100	609	2910	78	4410	510	3720	1570	1490	643	623	1040	8110	2650	4500	7070	1190	1380	1930	7700	1110	1820	3256	317	350	2270	780	471	842	283	2860	1018	88	1670	1150	958	2801	3010	233	1940	4680	107	3427	4290	2208	683	1100	1680	744
7.25	2080	588	3030	102	4550	535	3790	1460	1500	764	581	1162	8960	2846	4480	6820	1030	1500	2030	7419	1160	1870	3690	270	415	2020	763	495	805	248	2750	885	68	1800	1110	860	2850	3060	231	2020	5140	84	3300	4360	2330	636	967	1760	710
7.5	1870	723	3060	113	4790	552	3550	1300	1313	1040	657	1090	9830	3150	4480	6920	910	1740	2100	7660	1360	1760	3750	280	456	2040	775	500	812	246	2610	805	96	1960	1120	743	2902	3090	313	1980	5580	98	3240	4730	2480	676	956	1720	672
7.75	1750	703	3020	129	4700	548	3370	1240	1320	1140	642	1040	10300	3360	4640	6690	807	2090	2100	8080	1420	1750	3850	243	486	1950	760	481	925	257	2560	617	78	2160	1070	643	2740	2970	373	2070	5990	81	3190	5030	2600	721	978	1550	538
8	1720	708	3060	107	4700	507	3220	1170	1370	1323	633	1070	10700	3638	4520	6770	671	2480	2150	8360	1650	1770	4140	244	429	1880	827	567	897	211	2550	622	112	2270	1190	573	2685	2910	476	2080	6250	132	3347	5210	2690	790	985	1471	516
8.25	1730	660	2930	215	4730	478	3180	1340	1360	1540	743	1030	11300	3630	4650	6740	605	2940	2330	8700	1960	1750	4040	225	437	1840	886	767	848	206	2540	581	88	2350	1300	591	2436	2980	512	1960	6650	108	3400	5280	2740	703	1090	1420	371
8.5	1690	717	2810	141	4740	470	2960	1400	1320	1740	784	986	12000	3410	4650	6870	543	3260	2410	8910	2220	1710	3820	185	445	1840	909	1100	866	213	2440	455	89	2680	1260	581	2295	3050	542	1910	6910	124	3503	5340	2665	686	1100	1510	274
8.75	1800	875	2770	179	4620	458	2910	1490	1310	1920	888	1120	12100	3380	4730	7230	593	3600	2460	9350	2480	1810	3860	186	488	1880	916	1470	951	219	2570	429	105	3120	1370	695	2110	2850	661	1748	7502	130	3290	5260	2700	880	1080	1620	313
9	1890	729	2650	174	4560	466	2620	1580	1357	1970	1020	1090	13200	3370	4600	7586	712	3820	2460	9880	2590	1830	3886	249	500	1670	861	1820	979	213	2560	484	120	3820	1450	889	1915	2810	859	1600	8100	136	3000	4930	2700	790	1070	1790	324
9.25	991	168	1470	15	3600	95	1840	748	628	1500	467	434	12800	2510	3630	7039	348	3130	1830	8590	2030	995	3280	36	66	1020	466	1570	513	44	1860	114	6	4200	828	298	987	1760	397	902	7620	12	1870	4010	2260	302	535	1370	41
9.5	998	133	1460	17	3670	114	1810	695	615	1640	462	543	12800	2865	3641	7120	352	3050	1850	8800	2090	943	3380	52	66	1080	551	1680	551	48	1740	105	3	4690	794	306	942	1840	413	893	7642	23	1800	4000	2270	320	526	1450	42
9.75	1960	533	2300	175	4422	551	2600	1260	1360	2690	1142	1240	14800	3850	4240	8140	1030	3444	2690	9360	2750	1570	4580	949	454	1970	1289	2350	1020	275	2270	297	87	6130	1410	1140	1457	2850	745	1550	8640	165	2314	4530	3013	795	1200	2150	309
10	1890	453	2160	145	4470	497	2870	1246	1400	2880	1170	1130	15400	3890	4160	8110	1080	3280	2780	8620	2981	1660	5060	1381	491	1960	1260	2320	1050	335	2321	283	83	6670	1480	1250	1380	2740	733	1640	8720	200	2090	4380	3040	765	1220	2110	344
10.25	1850	577	1920	160	4440	468	3010	1140	1470	2940	1130	1070	16077	4110	3770	8530	1014	3070	2720	8538	3157	1590	5980	1790	407	1831	1230	2268	1090	324	1970	234	102	6890	1430	1310	1315	2650	733	1590	8700	237	2020	4210	3130	835	1270	1810	357
10.5	1800	616	1960	135	4370	421	3250	924	1530	3087	1190	989	16600	3980	3640	8200	814	3820	2680	8080	3150	1480	6289	2190	346	1930	1250	2266	1100	318	1880	156	110	7000	1470	1460	1330	2840	660	1460	8430	219	1980	4120	3410	863	1480	1670	382
10.75	1790	728	1940	151	4420	436	3600	723	1660	3260	1280	1080	17100	4010	3740	7860	782	3310	2760	7470	3212	1450	6340	2660	417	2138	1270	2130	1120	299	1650	138	99	7205	1610	1400	1236	3110	688	1490	8340	249	2080	4110	3600	876	1680	1480	425
11	1460	670	1827	153	4420	328	3740	682	1630	3330	1110	886	16200	4140	3710	7330	720	3070	2690	7420	3080	1450	6400	2870	367	2250	1150	1870	1110	260	1280	113	90	7200	1470	1434	1090	2870	646	1440	8070	238	2165	4020	3500	796	1710	1340	468
11.25	1400	710	1860	114	4480	281	3710	631	1570	3465	1170	874	18300	4280	3610	7320	704	3082	2572	7000	2970	1360	6400	2920	429	2470	1180	1667	1057	232	1060	92	71	7580	1470	1480	1206	2900	585	1440	8100	317	2360	3780	3710	819	1820	1180	534
11.5	1580	599	1810	111	4520	367	3930	725	1450	3480	1150	823	19000	4560	3760	7670	694	3450	2520	7200	2980	1440	5830	3310	546	2600	1340	1560	1140	333	925	111	94	7420	1390	1480	1280	3050	543	1440	8230	357	2730	3650	3870	932	1830	1080	565
11.75	1540	624	1710	120	4800	311	4126	771	1460	3541	1130	802	19800	5110	3870	7660	774	3570	2420	6880	2940	1530	6010	3630	583	2780	1380	1430	1150	280	648	122	109	8280	1540	1450	1349	3190	558	1460	7970	299	2940	3500	3850	846	1910	951	609
12	1510	716	1660	222	4820	295	4140	658	1640	3460	1120	1280	19400	5570	3960	7710	773	4050	2370	6690	3000	1700	6030	3930	704	2970	1420	1330	1290	286	539	86	73	8245	1633	1540	1484	3520	567	1511	7540	363	3390	3320	4000	923	1900	983	665
12.25	1480	951	1710	206	4990	273	4030	632	1730	3240	1110	1450	19800	6040	3870	7679	891	4730	2340	6410	2928	1710	5940	4260	783	2980	1470	1210	1410	324	530	152	76	8510	1780	1710	1624	3590	570	1530	6770	318	3640	3410	4050	1020	1922	946	769
12.5	1530	980	1700	244	5170	193	4080	708	1710	3427	1070	1449	20400	5960	3770	7320	952	5550	2310	6140	3040	1710	5810	4470	867	2900	1471	1190	1610	337	387	86	100	8540	1990	1690	1627	3460	644	1500	6170	323	3930	3425	4220	1010	1990	929	859
12.75	1540	1200	1761	169	5253	203	4210	704	1710	3521	955	1600	20000	5780	3450	7410	927	6190	2240	6340	3000	1740	5910	4530	1030	3030	1510	1020	1670	341	336	74	85	8390	1990	1550	1780	3480	644	1505	5820	336	4020	3550	4569	913	2040	814	778
13	1620	1400	1830	142	5350	190	4060	751	1760	3679	934	1700	19500	5750	3002	7170	1070	7180	2130	6430	3030	1780	5620	4638	1150	3210	1500	1020	1690	345	286	119	112	8730	2040	1650	1850	3560	648	1500	6070	300	3920	3550	4710	920	1926	734	616
13.25	1440	1560	1820	166	5360	201	3920	792	1890	3780	999	1760	18700	5750	2710	6740	1100	7740	1990	6672	3250	1724	5370	4680	1170	3130	1410	981	1757	315	285	95	116	8670	1950	1640	1873	3730	567	1460	5940	303	3700	3490	4980	871	1920	656	576
13.5	1250	1530	1840	223	5040	176	3770	840	2020	3680	888	1920	18100	5400	2620	6640	1210	7690	2020	6730	3510	1540	5660	4538	1210	3160	1410	977	1755	312	234	86	119	8200	1970	1650	2141	3890	488	1390	5650	378	3520	3600	5580	766	2010	724	597
13.75	1110	1550	1890	231	5050	152	3760	1050	2160	3650	744	2110	18400	4940	2510	6920	1320	8024	2040	6610	3760	1614	5730	4656	1150	3040	1370	936	1860	351	247	105	100	7960	1980	1670	2431	3860	502	1350	5350	464	3500	3660	5743	759	2070	693	635
14	1194	1740	2010	305	5020	139	3580	1370	2160	3856	706	2630	18100	4660	2510	7130	1230	8250	2070	6430	3926	1550	5740	4770	1070	3080	1470	885	1940	340	228	97	104	7500	1940	1680	2598	3870	465	1412	4590	510	3580	3750	5920	817	2300	817	602
14.25	1150	1800	2090	287	4730	148	3710	1550	2130	3880	659	2690	17700	4230	2750	7200	1200	8670	2010	6231	4308	1360	5680	5046	1090	3160	1600	900	1950	431	156	89	90	7770	1940	1750	2894	3530	436	1400	4440	544	3530	3670	6260	892	2430	1010	526
14.5	1060	1920	1970	257	4350	125	3800	1610	2150	3740	606	2800	17800	3930	2890	6960	1160	8670	1950	5980	4590	1300	5320	5430	1210	3160	1800	830	2112	396	116	84	82	8120	2080	1740	2980	3500	518	1390	4430	544	3400	3720	6070	877	2560	1150	537
14.75	1020	2050	2250	1050	4360	94	3970	1560	2355	3950	569	2920	17100	3840	3220	6580	964	8986	1970	5820	4900	1530	5550	6030	1360	3470	1950	799	2183	410	117	88	79	8470	2220	1930	3010	3260	480	1310	4340	496	3480	3940	6000	835	2710	1294	637
15	1010	2000	2390	933	4200	106	4160	1520	2450	3990	526	3050	17400	3600	3410	6520	946	9160	1930	5450	5070	1560	5570	6453	1430	3650	2160	762	2260	348	116	89	108	8400	2340	2230	3000	3248	499	1460	4520	497	3560	4040	6150	840	2590	1430	733
15.25	1070	1920	2430	870	4340	101	4410	1430	2440	4080	540	3104	17100	3440	3610	6020	854	9010	1940	5420	5340	1440	5440	6420	1580	3760	2280	695	2290	302	129	90	106	8180	2470	2460	2850	3280	570	1380	4810	486	3760	3980	6210	888	2550	1430	699
15.5	1088	1850	2610	816	4470	103	4750	1480	2550	4000	615	3200	16100	3270	4130	5470	688	9610	1986	5160	5510	1450	5460	6712	1580	3930	2250	628	2090	308	132	80	104	8580	2620	2740	2770	3420	440	1470	4530	389	4010	4126	6110	780	2600	1440	715
15.75	1080	1620	2860	880	4550	88	4590	1350	2870	4040	682	3330	16200	3000	4240	4890	782	9080	2020	4860	5490	1540	5230	6752	1430	4260	2350	580	1970	250	107	104	112	8730	2140	2878	2652	3670	419	1320	3790	466	4060	4060	6050	699	2600	1420	864
16	966	1570	2990	1010	4670	97	4380	1200	2860	3970	640	3120	15500	3000	4370	4450	805	9330	1974	4590	5440	1538	5180	5590	1400	4380	2387	597	1996	195	99	84	137	8850	2060	3050	2640	3750	416	1220	3550	411	4220	4050	5440	689	2340	1300	950
16.25	932	1600	2880	1050	4910	89	4190	1210	3030	3990	580	2880	15038	2880	4520	4170	859	9180	2010	4340	5240	1650	5310	5570	1287	4370	2540	546	1970	220	126	112	117	8880	2090	3320	2640	3620	449	1400	3680	396	4320	3920	4960	688	2180	1340	1031
16.5	903	1350	2820	1030	4850	99	4040	1100	2930	4010	478	2470	14400	2360	4590	4050	891	8670	1996	4180	5070	1606	5270	5760	1060	4190	2663	457	2100	154	67	113	116	8860	2050	3410	2483	3600	425	1460	3390	391	4260	3820	4730	591	1920	1384	1050
16.75	981	1260	2880	1190	4660	78	4030	1150	3060	3970	469	2110	13400	1950	4597	3900	1050	7980	2110	4040	5116	1660	5590	6200	989	4150	2730	458	2090	141	40	92	132	9010	2090	3660	2410	3750	461	1620	2660	355	4500	3930	4470	595	1707	1470	983
17	1010	1380	3180	1460	4600	90	4030	1270	3420	3970	536	2080	13300	1820	4550	3960	1100	7260	2105	3940	5230	1860	6300	6730	929	4300	2970	455	2100	154	66	75	164	9130	2200	4160	2601	3940	517	1960	2400	405	4889	3860	4130	654	1600	1770	1080
17.25	878	1336	3280	1560	4490	76	3989	1370	3450	3810	556	2080	13100	1880	4520	3740	1290	6740	1790	3910	5320	2010	6660	7110	810	4370	2982	435	1990	150	121	88	187	9100	2080	4390	2697	4100	539	2090	2170	478	5130	3760	4133	598	1490	1996	1340
17.5	735	1210	3350	1610	4380	55	3930	1460	3520	3480	501	2130	12300	1850	4010	3420	1140	6090	1590	3570	5240	2090	6890	7530	700	4360	3110	367	1891	159	105	66	244	8960	2170	4430	2688	4491	563	2280	1900	396	5450	3830	4360	502	1400	2060	1250
17.75	741	763	2930	1390	3960	77	3813	1512	3450	3304	515	2430	12200	1820	3900	3330	1100	7220	1250	3560	5348	2290	7420	9950	709	4430	3070	395	1930	138	95	80	315	8840	2490	4460	2680	4530	672	2510	1660	407	5730	3830	4240	543	1340	2310	1310
18	660	840	3180	1470	3880	88	3750	1720	3660	3230	598	2710	12500	1750	3750	3320	1050	7130	1400	3780	5400	2441	7730	10700	778	4500	3060	460	2150	135	124	91	383	8730	2720	4210	2910	4380	735	2610	1422	449	6100	3820	4200	579	1350	2584	1460
18.25	706	817	3220	1450	3670	96	3650	1700	3560	2730	591	3000	12100	1680	3810	3250	1020	7260	1330	3850	5530	2550	7780	10900	939	4480	2950	458	2330	149	125	126	377	8770	3140	4080	3050	4600	667	2940	1344	393	5970	3770	4170	496	1338	2620	1490
18.5	726	800	3370	1410	3460	89	3580	1540	3600	2860	531	3000	11900	1480	4010	3250	1019	7190	1320	3790	5350	2650	7600	11100	882	4630	2940	385	2530	191	81	80	370	8450	3270	3830	2940	4370	624	3150	1000	390	5800	3770	4060	425	1180	2580	1390
18.75	631	735	3597	1274	3480	68	3550	1480	3730	2830	482	3010	12100	1320	4080	3460	1010	6977	1200	3950	5360	2700	7800	11100	871	4490	2990	284	2940	139	79	77	393	8260	3390	3724	2889	3960	595	3260	687	363	5610	3910	4042	377	1060	2410	1390
19	628	849	3650	1220	3280	124	3500	1320	3960	2750	529	2970	11500	1230	4180	3590	1000	6710	1120	4335	5590	2760	7920	11300	1020	4540	3311	301	3316	169	90	78	476	8600	3480	3410	3001	3930	604	3280	652	390	5360	4090	3570	369	1160	2350	1380
19.25	530	934	3770	1150	3200	87	3450	1090	3840	2560	543	3040	11200	1190	4230	3170	1020	6670	1040	4700	5390	2970	7650	11100	1090	4450	3140	279	3650	144	84	102	409	8550	3790	3370	3060	3910	605	3170	594	454	5169	4290	3190	395	1177	2340	1450
19.5	514	1000	3810	1070	3080	59	3520	1020	3980	2270	505	3190	10633	1160	4230	2740	1097	6570	967	4830	5380	3101	7410	11200	1020	4270	2750	322	3700	211	78	101	452	8440	3960	3460	3080	4206	559	3000	336	456	5340	4470	3250	417	1140	2230	1550
19.75	605	1000	3910	907	2840	94	3540	1009	4250	2210	472	3430	10400	1120	4230	2440	1170	6120	955	4800	5380	3280	7220	11200	981	4370	2400	418	3910	313	94	87	487	8660	4400	3660	3175	3509	631	2750	305	422	5550	4490	3270	407	1144	2090	1750
20	553	1050	4030	950	2657	91	3420	971	4040	2200	488	3430	10100	1060	4490	2240	1090	5950	937	4771	5010	3620	7150	11200	1001	4270	2590	372	4360	329	81	97	551	8810	5150	3680	3185	3100	669	2550	267	465	5340	4860	3150	422	1100	1970	1790
20.25	1260	1120	4170	930	2470	86	3330	956	4060	3620	534	3650	10000	2650	4530	13000	1040	5634	1400	4470	4791	4560	6880	11100	972	4340	2690	344	4380	284	90	127	486	9347	5867	3830	3252	2900	747	2640	202	447	5340	4960	3050	426	1120	1840	1930
20.5	1310	1130	4190	819	2340	98	3330	959	3950	3800	487	3790	9875	2535	4480	12700	875	5730	1590	4754	4580	4710	6820	10900	938	4420	2940	360	4360	283	96	106	560	9555	6410	3980	3390	2880	768	2700	150	429	5180	4990	3130	494	1190	1780	2030
20.75	1460	1170	4090	808	2200	80	3300	995	3710	3950	485	3710	9670	2470	4650	12600	795	5670	1730	4320	4360	4940	6570	10600	944	4550	3230	348	4210	269	90	88	602	9860	6560	3944	3490	2840	798	2790	190	472	4930	4860	3340	579	1190	1660	2080
21	1470	1240	4090	811	2206	88	3130	869	3580	3820	659	3660	8350	2450	4894	12700	710	5680	1940	4130	4120	5110	6220	10500	1190	4550	3190	341	4150	249	85	85	706	9640	6540	4000	3450	2490	786	2940	158	393	4810	4860	3520	569	1140	1520	1960
21.25	1500	1190	4200	841	2360	124	3144	816	3620	3950	754	3790	7670	2330	4970	12600	801	5543	2113	3890	4150	5240	6130	10500	1450	4440	3340	341	4270	223	91	102	926	9560	6635	4100	3460	2410	765	3350	145	396	4610	5160	3700	630	1190	1447	1930
21.5	1400	1110	4160	862	2410	82	3110	727	3160	4020	881	3750	7150	2220	4970	12500	894	5560	2250	3510	4010	5380	5602	10600	1627	4556	3710	362	4270	261	76	111	1150	9910	6840	4300	3760	2280	844	3000	113	417	4550	5210	3710	604	1170	1550	1790
21.75	1350	1080	3960	782	2590	112	2980	667	3200	4110	830	3630	6430	2110	5080	12600	808	5470	2450	3272	3760	5390	5187	10900	1650	4660	3960	276	4100	208	72	105	1210	10600	7060	4370	3875	2020	771	2930	129	441	4700	5280	4050	641	1160	1560	1560
22	1380	1070	3860	812	2870	86	3050	638	3200	3950	883	3520	6130	1980	4820	11900	889	5350	2620	2951	3590	5520	5090	10700	1723	4520	4160	326	4090	191	119	120	1310	11000	7100	4166	3770	1740	785	3020	172	448	4671	4990	4650	624	1120	1780	1680
22.25	1280	1050	4080	911	3160	101	3010	666	2860	3500	879	3690	5940	2060	4740	11800	884	5267	2600	2830	3430	5670	5040	10900	1580	4620	4290	322	4320	152	82	112	1420	10600	7180	4090	3780	1760	721	2930	151	464	5060	4761	4660	658	1260	2010	1850
22.5	1160	1190	4160	950	3390	72	3100	659	2340	2720	714	3850	6010	2270	4570	11600	834	5227	2550	2700	3210	5660	4860	10800	1410	4450	3640	291	4320	133	91	137	1370	10200	7560	3890	3765	1850	693	2950	126	435	5450	4610	5090	633	1390	2190	1850
22.75	1220	1290	4330	920	3710	1140	3030	672	3420	3644	695	4000	5940	2490	4480	12165	923	5120	2770	2500	2970	5580	5130	10900	1350	4378	3580	270	4341	130	79	106	1290	10100	7560	3710	3849	1680	879	2920	141	517	5767	4940	5334	646	1340	2360	1830
23	1130	1500	4404	994	3750	1166	2990	693	3470	3650	618	4500	5780	2550	4490	12400	883	4659	2760	2200	2900	5630	5040	10600	1175	4330	3480	262	4360	156	85	89	1250	9640	7420	3490	3560	1590	951	2918	121	564	5673	4780	5610	708	1370	2560	1980
23.25	1190	1650	4510	1120	3600	1110	2871	614	3690	3710	595	4600	5730	2830	4430	12500	918	4130	2610	1930	2720	5834	4960	10800	1007	4290	3470	248	4700	169	104	70	1320	9380	7530	3330	3510	1530	1030	3200	127	546	5629	4600	5360	627	1470	2660	2110
23.5	1320	1620	4714	1210	3547	1060	2810	568	4220	3760	568	4340	5610	3120	4290	12500	1070	3940	2680	1920	2590	5790	4990	10500	966	4170	3450	284	4850	164	99	89	1300	8500	7940	3360	3293	1370	1050	3350	139	511	5360	4505	5560	652	1520	2560	2190
23.75	1280	1710	4810	1122	3520	1040	2550	450	4440	3952	542	4160	5510	3260	4400	12100	1050	3970	2780	1870	2640	5860	4810	10400	874	4200	3480	255	4970	176	100	86	1400	8060	7550	3080	3390	1410	884	3610	137	481	5120	4237	5470	561	1550	2480	2180
24	1270	1820	4850	1160	3490	1010	2400	472	4510	4150	559	4120	5000	3510	4240	11600	1129	3850	2860	1630	2510	5780	4890	10100	714	4100	3630	221	5120	145	91	113	1460	8110	7243	2900	3440	1520	949	3350	138	549	5000	4110	5566	505	1690	2510	1930
24.25	1500	1910	4770	1220	3300	884	2440	539	4983	4030	527	4060	4720	3680	4160	11200	1140	4000	2930	1600	2440	5610	5120	9750	666	4477	3770	237	5060	132	95	136	1500	7670	7280	2630	3230	1399	1030	3400	152	499	5080	3980	5910	550	1680	2410	1840
24.5	1580	1706	4840	1280	3110	803	2500	536	5160	4190	518	3890	4460	3530	3860	11000	1390	4470	2840	1590	2390	5300	5190	9400	660	4470	3700	221	5020	139	109	119	1670	7200	7530	2800	3145	1200	1021	3420	150	450	5360	3750	5999	498	1630	2230	1870
24.75	1620	1710	4940	1270	2927	785	2520	600	5310	4220	396	3460	4350	3520	3770	10900	1600	4950	2860	1660	2340	5070	4970	8680	612	3980	3760	230	5180	169	90	109	1650	6770	7860	2810	3310	992	954	3300	102	493	5060	3700	5700	450	1650	2070	1776
25	1780	1620	4810	1340	2901	711	2300	616	5190	4040	338	3340	4120	3760	3630	11000	1730	5100	2840	1560	2390	5180	4800	8320	548	4130	3670	201	5180	125	104	83	1960	6570	7770	2650	3188	846	1010	3090	76	488	5000	3610	5380	481	1720	1850	1690
25.25	1950	1540	5190	1310	2890	652	2270	599	4780	4290	373	3130	3830	3660	3820	11300	1770	4890	2680	1610	2360	5430	4760	7940	496	4050	3890	156	5280	126	96	109	2300	6440	7680	2670	3170	805	966	2839	176	446	5280	3660	5130	423	1660	1670	1620
25.5	1900	1420	4670	1320	2900	617	2200	503	4460	4380	312	3290	3990	3579	3860	11400	1820	4850	2490	1750	2480	5280	4450	7420	486	4310	3930	150	5220	107	104	83	2330	6500	7610	2703	3200	738	951	2740	713	458	5590	3530	4960	406	1590	1650	1651
25.75	1960	1340	4760	1370	2890	607	2170	471	4560	4420	286	3310	3960	3620	3330	11500	1760	4950	2360	1850	2480	4980	4130	6910	416	3730	3830	188	5100	110	91	93	2520	6260	8200	2900	2950	665	956	2430	1390	433	5780	3430	4820	396	1700	1680	1700
26	2090	1370	4330	1520	2820	567	2220	540	4586	4437	222	3110	3820	3890	3171	11400	1590	4330	2420	1920	2530	4790	3850	6740	352	3920	3980	245	5170	203	71	90	2610	6030	8240	3040	2982	555	1050	2510	1090	422	6044	3360	4650	333	1792	1660	1761
26.25	2110	1330	4210	1460	2900	517	2370	519	4580	4270	232	3080	3870	3940	3010	11100	1470	4010	2470	1880	2610	4780	3760	6510	289	4220	3950	233	4990	157	81	98	2530	5770	8470	2950	3064	553	1100	2540	824	407	6130	3330	4420	335	1750	1607	1650
26.5	2188	1260	4350	1570	3050	528	2640	489	4640	4280	228	3040	3750	3940	2920	10800	1390	3750	2490	1990	2670	4871	3610	6130	260	4520	3840	287	4790	112	91	106	2650	5420	8940	2960	2863	427	1040	2340	297	439	6170	3260	4350	345	1830	1580	1622
26.75	2410	1190	4280	1530	3340	464	2760	462	4420	4430	203	2810	3770	3870	2790	10963	1450	3810	2460	2067	2740	5290	3420	5920	302	4710	3770	335	4780	132	125	112	2660	5087	8990	2980	2844	385	1020	2420	116	476	6310	3190	4610	318	1950	1570	1670
27	2330	1190	4390	1420	3580	461	2830	590	4590	4700	239	2510	3720	3770	2650	10700	1490	3610	2350	2030	2720	5420	3430	5620	276	4820	3761	286	4610	103	104	132	2530	4743	9010	2820	2760	340	963	2530	121	477	6600	3100	5370	293	2020	1500	1710
27.25	2300	1240	4490	1340	3910	441	2890	797	4770	4730	210	2440	3710	3810	2614	10200	1480	3400	2310	1964	2670	5690	3290	5396	310	4690	3730	353	4390	137	51	108	2353	4860	9327	2880	2520	328	1070	2560	132	407	6740	3240	6590	227	2010	1460	1690
27.5	2225	1270	4480	1360	4110	488	2850	892	4990	4700	240	2390	3730	3745	2583	9990	1440	3250	2280	2100	2660	5950	3322	5650	354	4303	3640	421	4250	148	72	105	2180	4880	9650	2610	2382	382	1130	2660	91	410	6650	3430	6190	252	2100	1445	1610
27.75	1980	1370	4340	1280	4340	391	2680	948	4960	4970	273	2410	3824	3860	2680	9610	1360	3140	2200	2320	2560	6100	3275	5580	371	4330	3710	453	3900	199	111	124	2180	4640	9830	2190	2420	353	992	2802	104	459	6530	3450	5910	257	1980	1420	1630
28	2140	1320	4350	1130	4340	382	2490	1160	4990	4620	289	2250	4340	3840	2700	9470	1350	3000	2130	2440	2550	6260	3300	5150	500	4260	3920	508	3560	181	131	114	2144	4560	9480	2180	2290	325	950	2960	97	496	6750	3408	5750	260	2070	1510	1640
28.25	2480	1280	4270	936	4230	440	2360	1290	4730	4480	306	2230	4800	3710	3000	9200	1300	2890	2110	2430	2590	6450	3280	4850	598	3990	4070	498	3257	202	89	115	1910	4730	9430	2020	2250	296	832	3130	110	525	6960	3430	5335	314	2160	1560	1610
28.5	3120	1290	4130	888	4130	391	2250	1420	4526	4580	299	2200	4990	3670	3300	8890	1340	2920	1850	2170	2430	6650	2990	4553	744	3690	4130	477	3200	207	90	105	1530	4960	9780	1850	2190	288	829	3130	132	512	6850	3520	5220	314	2040	1530	1621
28.75	3150	1260	4590	902	4100	382	2740	1360	4360	6450	309	2270	7300	3840	4300	9116	1390	4680	2630	2990	2440	7000	2900	5950	806	6530	4660	501	3260	226	86	76	890	5200	9930	1890	2070	258	837	3270	140	458	6810	3470	5070	308	2000	1550	1580
29	3000	1260	4490	973	4110	383	2750	1280	4080	6550	346	2200	7513	3760	4770	9290	1450	4940	2500	2770	2420	7150	2620	5540	677	6570	4910	507	3110	209	89	76	608	5170	9660	1990	2060	231	797	3310	100	440	6730	3240	4890	262	2070	1620	1540
29.25	2960	1360	4516	961	3900	419	2780	1240	3880	6720	310	2110	7797	3570	4930	9310	1420	5090	2620	2710	2360	6980	2460	5420	690	6380	5050	523	2990	221	64	104	437	4940	9390	1990	2108	168	768	3280	120	508	6450	3050	4300	289	2150	1720	1490
29.5	3080	1510	4610	994	3630	478	2810	1230	3880	7000	284	2050	7670	3630	5110	9470	1480	5360	2650	2540	2370	6970	2440	5385	705	6580	5090	496	2860	174	88	108	397	4710	9560	2037	2200	160	509	3085	133	509	6480	3090	4000	295	2130	1871	1360
29.75	3030	1520	4420	1000	3470	360	2930	1330	3610	6960	293	1920	7670	3410	5030	9080	1500	5620	2760	2420	2400	6943	2470	5030	648	6800	5200	497	2730	123	79	66	406	4530	9910	2190	2280	131	614	3040	151	518	6390	3070	4100	220	2010	1880	1440
30	3020	1580	4340	938	3510	353	3260	1230	3777	6470	282	1932	7610	3240	5020	9062	1530	5930	2920	2280	2370	7080	2320	4910	568	6700	5240	519	2490	162	72	88	379	4390	10100	2300	2410	163	1270	2800	144	557	6210	3110	4640	176	1990	2060	1420
30.25	3180	1480	4270	915	3370	315	3560	1107	3480	6250	295	1790	7645	2960	4910	9060	1380	5950	3230	2010	2350	7500	2290	4590	648	6320	5280	486	2410	202	104	103	384	4060	9640	2420	2585	138	930	2530	127	681	6062	3060	5038	242	2110	2130	1290
30.5	3060	1520	4090	826	3120	344	3570	1050	3030	5940	263	1640	7620	2660	4811	9100	1219	6010	3160	1970	2205	7350	2120	4548	598	6100	5220	514	2320	172	97	66	446	3570	9610	2430	2738	110	733	2290	122	695	6050	3100	4994	215	2110	2370	1210
30.75	2820	1490	4020	779	2960	311	3750	924	3010	6030	219	1690	7650	2390	4610	8690	1220	5960	3270	1900	2030	7650	2110	4470	566	5700	5320	485	2210	176	83	68	421	3200	9220	2478	2848	130	642	2050	143	650	5930	2990	4900	219	2060	2220	1230
31	2400	1520	4140	987	2920	294	3625	945	2950	5910	327	1650	7290	2190	4490	8680	1060	5990	3270	1890	1970	8220	2190	4280	469	5270	5309	488	2290	174	73	103	420	3130	9000	2520	2858	80	681	1870	128	706	5790	3100	5130	203	2130	2080	1230
31.25	2820	1530	4250	1010	2970	335	3430	838	2770	5660	343	1620	6960	2080	4733	8880	1040	5930	3430	1800	1950	8500	2140	4080	504	5040	5650	509	2180	181	74	81	394	3088	8820	2580	2940	99	766	1780	129	710	6040	3120	5080	187	2170	1940	1000
31.5	2690	1510	4390	1060	2840	362	3400	974	2780	5260	352	1680	7170	2020	4720	8810	996	5650	3470	1810	1900	8840	2100	3896	484	4950	5610	493	2170	168	98	98	433	2970	8320	2350	2867	75	924	1570	130	713	6163	3030	4900	194	2070	1495	813
31.75	2110	1500	4650	1080	2730	352	3240	1050	3030	4840	322	1720	7220	2095	4640	8630	988	5270	3460	1780	1900	8760	2150	3670	490	4980	5890	485	2030	135	74	103	409	2770	7980	2300	2961	108	1120	1350	113	756	6130	3110	4610	182	2090	1450	797
32	2190	1400	5160	1150	2640	338	3520	903	3140	4600	290	1670	7280	2870	4670	8592	917	6820	3500	1620	2100	8830	2250	4070	486	4960	6160	497	1860	129	61	86	388	2680	7720	1900	3149	125	1106	1070	130	749	6910	3240	4240	177	2100	1630	733
32.25	2280	1280	5310	1200	2610	307	3520	837	3117	4530	313	1680	7440	2570	4560	8720	939	6730	3380	1541	2120	9040	2220	3950	376	4780	6300	488	1730	108	68	103	340	2560	7560	1570	3410	93	1150	962	132	787	7250	3240	3860	143	2102	1670	866
32.5	2310	1230	5520	1350	2570	249	3520	838	3120	4520	349	1560	7640	2410	4530	8750	988	6220	3300	1510	2230	9200	2220	3780	381	4420	6300	478	1682	106	72	88	259	2330	6999	1380	3530	100	1310	887	161	814	7230	3100	3840	193	2130	1549	1030
32.75	2300	1280	5610	1520	2310	280	3600	757	3270	4420	308	1570	7680	2340	4209	8760	952	5968	3230	1410	2220	9200	2240	3849	400	4100	6000	508	1660	123	94	108	198	2280	5960	1330	3609	75	1420	866	141	805	7000	3070	3908	201	2130	1610	1010
33	2320	1320	5770	1620	2195	266	3590	747	3298	4430	373	1650	7230	2180	4050	9060	962	5870	3260	1470	2240	9250	2070	4050	570	3800	5980	496	1590	173	105	115	176	2300	5265	1240	3680	78	1310	839	133	858	7250	3090	3730	175	2040	1420	1218
33.25	2370	1407	5700	1460	2140	279	3650	739	3130	4680	385	1520	7470	2030	3820	9280	1050	5790	3030	1460	2290	9140	2038	4200	575	3700	5870	519	1508	138	92	97	134	2130	5000	1220	3851	99	1197	916	106	879	7260	3010	3710	157	2070	1330	1260
33.5	2700	1470	5570	1600	2020	280	3570	630	2960	4607	335	1450	7500	1710	4010	9067	1070	5483	3020	1520	2260	9190	2000	4250	726	3660	6030	491	1460	172	69	84	124	2220	4550	1136	3970	103	1200	1060	106	842	7100	2840	3220	212	2090	1150	1150
33.75	2850	1300	5410	1590	1960	204	3510	572	2780	4500	323	1410	7010	1510	3970	9460	947	4990	2840	1510	2060	9030	1930	3890	848	3560	5700	404	1345	65	55	39	166	2400	4020	1020	3980	58	1222	1322	128	767	7010	2500	2940	147	1910	892	1181
34	3130	1330	5360	1620	1960	153	3590	665	2690	4370	315	1420	6680	1480	3640	9820	977	4900	2740	1500	2030	8990	1910	3810	915	3680	5740	376	1341	69	84	59	160	2300	3530	1020	4014	57	1220	1610	127	773	6870	1960	2730	152	1901	863	1170
34.25	3700	1450	5600	1660	2150	212	3607	721	2840	4420	320	1350	6620	1560	3530	9720	1080	4950	2700	1620	2150	9260	1930	3850	1000	3800	5830	415	1450	49	88	85	121	2040	2710	1340	4170	91	1200	1970	111	808	6500	1880	2560	115	1967	826	1110
34.5	3820	1180	5500	1660	2250	187	3610	733	3030	4440	286	1360	5800	1536	3210	9650	1142	4930	2510	1730	2170	9050	1990	4120	1086	3616	5880	397	1530	56	76	77	151	1960	2140	1460	4430	95	1130	1990	109	693	6680	1790	2320	141	1930	696	1060
34.75	3800	1150	5370	1700	2340	202	3320	668	3100	4330	324	1330	5480	1580	3130	9720	1140	4850	2453	1721	2040	9050	1980	3980	1156	3730	5770	319	1510	81	76	74	154	1860	1930	1540	4360	96	1030	2000	96	711	6450	1530	2337	151	1956	596	1130
35	3870	1150	5360	1530	2491	178	3210	601	3170	4380	319	1270	4610	1590	3220	9460	1320	4810	2550	1620	2000	8990	1840	3580	1090	3906	5770	334	1520	64	72	92	107	1910	1860	1550	4154	103	957	2300	100	806	6260	1370	2200	132	1930	606	1084
35.25	4260	1050	4939	1709	2612	189	3100	636	3220	4260	433	1250	4440	1610	3120	9170	1380	4830	2500	1720	1890	9050	1860	3640	1060	3724	5880	381	1670	77	94	97	83	2040	1850	1520	3967	86	1000	2580	95	787	6320	1430	2020	175	1946	608	921
35.5	3970	862	4840	1630	2700	203	2907	739	3260	4030	496	1290	4465	1490	3060	9560	1470	4830	2390	1750	1770	9070	1850	3480	1060	3796	6075	429	1660	80	77	78	77	2200	1810	1380	3920	80	1060	2630	119	769	6480	1492	2120	172	1930	595	995
35.75	4080	869	5210	1700	2650	176	2710	601	3310	3198	352	1220	4220	1610	2850	9565	1750	4750	2310	1730	1620	8820	1920	3430	1007	3650	6180	457	1550	61	76	88	80	2260	1590	1317	3869	93	1318	2560	130	760	6280	1330	1990	164	1840	563	1010
36	4130	771	5060	1740	2630	184	2700	534	3490	3060	324	1280	3560	1650	2660	9460	1770	4640	2270	1810	1620	8490	1760	3550	1030	3680	6092	446	1510	80	75	77	98	2330	1490	1300	3670	78	949	2320	99	797	6077	1240	2060	157	1620	621	1040
36.25	4130	724	5280	1700	2590	166	2790	626	3570	2910	330	1230	3390	1230	2450	9400	1600	4550	2360	1830	1560	8260	1613	3680	1160	3500	6261	482	1580	83	99	63	95	2180	1540	1280	3835	82	730	2110	119	677	5890	1200	2180	156	1566	635	1180
36.5	3770	862	5190	1650	2610	106	3190	692	3410	3840	409	1290	9020	2100	2450	9380	1500	4480	2520	2320	1760	8870	1640	4080	1300	3180	6250	558	1580	86	74	79	112	2100	1460	1410	3540	73	727	2050	119	577	6230	1065	2130	140	1610	577	1300
36.75	4100	713	4870	1650	2510	130	3258	684	3600	3700	376	1250	8712	2300	2370	8910	1430	4090	2520	2209	1830	9060	1660	4210	1350	3070	6280	509	1470	86	55	51	113	2010	1197	1440	3440	61	671	1690	97	475	6339	935	1880	126	1720	568	1300
37	3960	771	5000	1580	2380	142	3290	685	3610	3649	401	1260	8410	2370	2420	8970	1440	3976	2540	2060	1885	9250	1560	4360	1390	3016	6320	509	1450	71	93	92	79	2000	1210	1440	3200	86	688	1280	124	415	6610	805	1849	154	2030	618	1230
37.25	4250	778	5210	1630	2410	171	3630	752	3650	3800	440	1366	8070	2497	2500	8770	1520	4140	2610	2250	2060	9590	1526	4510	1510	3090	6420	549	1400	83	72	93	80	1850	1184	1350	3740	69	808	1070	126	390	6810	721	2000	158	1920	679	1127
37.5	4460	775	5520	1780	2340	151	3780	807	3556	3580	365	1420	7870	2460	2400	8790	1600	4080	2690	2200	2690	9130	1500	4740	1574	3190	6520	531	1340	79	75	61	79	1600	1240	1350	3853	68	1014	1010	95	287	6956	854	2181	142	1800	634	1050
37.75	4580	780	5650	1620	2280	136	3930	740	3380	3310	332	1490	8380	2224	2210	8560	1460	3920	2720	2090	2590	8950	1430	4630	1492	3490	6690	524	1340	61	112	57	61	1580	1372	1462	3780	76	911	932	92	252	7110	834	2230	182	1730	558	1119
38	4200	707	6180	1540	2180	138	4030	672	3420	3120	405	1620	8320	2230	2260	8220	1350	3740	2720	2100	2440	7970	1430	4450	1470	4050	6750	515	1450	67	69	55	66	1520	1310	1650	3680	55	995	667	90	322	6920	819	2280	188	1650	473	1225
38.25	4583	699	6680	1530	2110	133	4160	704	3460	3220	503	1740	7930	2400	2225	8470	1180	3670	2870	2040	2460	7872	1500	4400	1360	4180	6450	503	1490	41	93	79	97	1540	1300	1660	3626	63	1180	534	100	384	6390	758	2230	144	1700	467	1170
38.5	4380	694	6880	1440	2050	172	4110	677	3440	3199	462	1780	8120	2420	2030	8460	1264	3680	2790	1880	2470	8004	1480	4280	1290	4350	6770	491	1390	82	90	117	96	1380	1170	1510	3860	76	1220	509	116	397	5920	748	1960	126	1780	489	1120
38.75	3866	685	7120	1500	1990	164	3860	589	3250	3090	424	1760	8040	2180	2020	8510	1180	3780	2850	1710	2580	7940	1400	3980	1410	4870	6340	450	1360	79	70	70	67	1348	1090	1531	4060	85	1210	557	109	365	5540	642	1560	123	1890	520	966
39	3930	722	7520	1430	1890	160	3800	549	3520	3162	497	1740	8080	2070	1910	8540	1080	3890	2770	1730	2567	7450	1410	3930	1350	4950	6848	454	1400	84	59	81	61	1440	1090	1640	4320	87	1260	556	128	398	5230	534	1520	121	2019	549	965
39.25	4280	663	7690	1380	1730	170	3950	554	3370	3080	533	1820	8040	2840	1980	8630	1110	3880	2640	1620	2620	7190	1290	3830	1240	6230	6810	445	1510	69	75	88	68	1440	998	1630	4320	83	1327	532	127	461	4670	624	1600	113	2230	504	1110
39.5	4490	739	7120	1330	1700	170	4006	525	3340	3175	551	1890	8150	2770	1890	8662	1140	4010	2650	1480	2590	7186	1200	3480	1222	6360	6630	380	1510	69	90	89	95	1350	1010	1520	4540	71	1370	509	129	328	4090	644	1690	109	2300	540	1100
39.75	4930	637	7590	1370	1520	189	3840	552	3630	3100	554	1960	8200	2680	1797	8750	1000	3920	2641	1450	2480	7555	1270	3340	1330	6340	6470	362	1530	72	96	110	90	1371	1020	1413	4210	76	1540	479	118	298	3380	572	1746	86	2320	596	1060
40	4610	634	7260	1410	1510	175	3860	578	3710	3120	555	2132	8320	2580	1730	9500	1020	3880	2670	1510	2480	7297	1266	3290	1454	6180	6540	391	1530	53	71	101	90	1440	1130	1341	4410	79	1740	456	110	308	2770	612	1610	123	2270	588	1160
40.25	5240	659	7700	1310	1470	182	3730	599	3840	3240	513	2070	8030	2494	1730	9500	1050	3710	2650	1370	2370	7840	1338	3300	1470	5970	6270	361	1530	105	74	110	108	1430	1220	1350	4380	76	1680	419	98	416	1910	655	1560	107	2270	582	1330
40.5	5080	570	7670	1360	1350	180	3470	626	3800	3150	531	2040	7668	2540	1530	9260	955	3720	2580	1418	2270	7500	1300	3050	1240	6330	6260	316	1450	76	91	87	84	1380	1190	1120	4536	45	1610	333	110	310	1430	611	1350	104	2299	581	1230
40.75	5760	512	7410	1370	1330	174	3380	648	3740	3137	568	2020	7650	2260	1470	8860	994	3590	2360	1290	2130	7470	1260	2810	1110	6270	6210	308	1400	105	70	80	65	1400	1090	944	4450	66	1580	289	126	124	1210	518	1190	92	2360	521	1020
41	5200	553	7470	1346	1293	178	3280	726	3720	3105	522	2090	7690	1930	1390	8580	1097	3500	2270	1360	2013	7180	1250	2720	1132	6000	6140	314	1420	70	102	75	60	1460	1080	921	4454	72	1590	258	127	128	1020	522	1210	66	2350	519	962
41.25	5460	585	7700	1460	1310	231	3330	958	3540	3130	508	2150	7640	2230	1390	9670	1150	3480	2760	1330	2070	7350	1360	3440	1070	5700	6070	296	1420	91	88	115	87	1510	1110	894	4619	75	1760	236	150	100	729	448	1130	66	2492	573	1051
41.5	5560	544	6730	1590	1240	256	3380	1610	3678	3240	619	2110	7626	2350	1391	9490	1200	3580	2620	1310	2070	7470	1420	3240	1140	5900	6130	291	1310	62	116	105	71	1490	1090	788	4490	59	1760	140	105	90	669	488	1050	102	2624	545	1100
41.75	5590	593	7410	1530	1260	225	3320	998	3780	3140	605	2110	7487	2230	1360	9900	1111	3580	2610	1210	2070	7330	1350	3100	1060	5830	5980	316	1340	73	114	71	70	1420	977	683	4380	78	1780	112	109	62	829	510	907	83	2700	551	1070
42	5970	614	7256	1600	1250	231	3400	886	3730	3180	601	2140	7490	2110	1350	9910	1140	3455	2570	1160	2028	7290	1420	2970	1050	5560	5850	264	1340	58	91	76	90	1401	878	639	4300	85	1860	93	82	66	920	534	900	68	2750	535	1180
42.25	5510	567	7530	1680	1280	224	3630	901	3680	3400	602	2060	7170	2090	1350	10100	1080	3397	2686	1210	1970	7350	1500	2810	1030	5940	5730	269	1400	80	82	67	92	1560	776	635	4240	81	1980	112	91	82	1100	629	1080	103	2900	578	1280
42.5	6100	564	7390	1860	1220	239	3770	804	3720	3490	515	2170	6890	2060	1250	9980	1140	3360	2680	1110	1980	7330	1690	2630	1020	5800	5670	308	1350	65	54	86	95	1540	813	648	4260	76	1810	167	143	106	1650	612	1210	105	2980	691	1160
42.75	5920	556	7410	2000	1340	221	3815	820	3580	3280	527	2190	6790	2080	1160	9860	1110	3380	2630	1000	1890	7350	1750	2460	1060	5580	5570	237	1410	77	67	103	112	1590	879	589	4300	69	1820	118	104	129	2030	571	1010	103	3067	600	1099
43	5510	630	7670	2070	1470	208	4020	852	3630	3150	493	2200	6800	1880	1150	9720	1160	3170	2600	1010	1880	7590	1820	2560	1040	5110	5370	216	1410	62	75	100	74	1660	668	564	4210	95	2100	104	123	65	2170	564	976	73	3070	578	1110
43.25	4940	562	7950	2010	1440	202	3920	857	3590	3100	499	2190	6700	1760	1150	9350	1250	2990	2480	1020	1800	7420	1795	2455	945	4600	5360	161	1370	54	72	62	67	1710	629	585	4030	82	1860	71	111	88	2486	535	998	93	2940	518	1263
43.5	4570	511	7650	1850	1480	218	4020	818	3450	2980	463	2160	6295	1730	1090	9070	1140	2960	2510	999	1760	7106	1740	2360	875	4590	5010	145	1320	81	91	84	64	1680	587	505	3983	50	1670	96	106	65	2760	411	796	97	2960	552	1160
43.75	4299	583	7010	1920	1570	317	3990	825	3520	2860	460	2090	6000	1680	1070	8260	1200	3090	2390	978	1790	6930	1800	2350	821	4510	4810	205	1410	65	66	88	68	1680	541	557	3850	63	1650	99	120	78	2850	387	776	104	2940	535	961
44	4080	559	7230	1900	1690	361	4030	775	3630	2790	428	2040	5840	1580	1120	8130	1330	2970	2360	1180	1869	6900	1910	2280	829	4570	4630	180	1540	70	56	79	77	1750	512	612	3884	56	1820	85	111	89	2800	405	821	105	3018	471	949
44.25	3160	599	7620	1810	1730	404	3750	678	3900	2704	426	1980	5670	1590	1060	8060	1250	2930	2370	1190	1780	6560	1890	2341	818	4400	4730	198	1530	81	99	102	81	1890	548	547	3944	78	1940	94	125	110	2656	410	781	62	2995	540	952
44.5	3050	641	8040	1710	1710	438	3610	689	3960	2930	404	1870	5053	1630	1000	7860	1160	2840	2240	1160	1850	6432	2000	2360	795	4040	4540	197	1570	73	87	101	87	1990	556	546	3867	68	2030	113	106	110	2790	489	741	83	3050	666	862
44.75	3140	637	7840	1640	1580	404	3630	806	3950	2750	389	1900	4590	1670	1010	7830	1070	2750	2179	1220	1910	6320	2100	2430	757	3130	4320	213	1650	69	87	108	90	2050	526	535	3554	70	2170	139	126	100	2900	555	805	88	3280	642	708
45	5410	686	8500	1620	1530	254	3770	869	3860	2640	386	1960	4170	1890	998	8370	1090	3100	2170	1380	1817	7450	2070	2400	690	6590	4210	215	1640	70	93	86	58	2020	517	509	3630	89	2290	115	97	135	2930	604	831	91	3390	544	551
45.25	5440	641	8420	1630	1520	230	3740	884	3820	2630	360	1880	4180	1880	963	7500	1121	2976	2140	1380	1840	7210	2230	2450	632	6600	4190	204	1760	78	94	87	75	1960	496	570	3785	96	2410	113	102	111	2800	824	848	136	3520	504	501
45.5	5310	567	8300	1670	1460	257	3720	888	3820	2630	377	1820	4310	1860	993	7070	1160	3000	2000	1457	1890	6680	2330	2510	564	6500	4010	237	2000	73	57	97	88	1860	506	529	3790	71	2310	96	106	95	2730	904	870	101	3550	517	548
45.75	5190	592	8580	1680	1590	316	3439	822	3810	2742	349	1730	4360	1810	974	6810	1220	3100	2010	1540	1860	6410	2480	2560	592	6600	3780	202	2130	68	93	85	73	1880	593	547	3920	84	2290	108	137	83	2650	799	795	108	3560	447	534
46	5150	633	8620	1650	1650	305	3290	786	3840	2680	296	1770	4135	1760	1020	6650	1250	3130	2080	1520	1910	6231	2500	2520	547	6640	3600	208	2160	105	92	117	125	1740	617	626	3880	86	2270	106	115	80	2610	745	783	142	3430	445	478
46.25	5040	600	8120	1610	1660	323	3283	678	3850	2542	359	1570	3950	1760	996	6780	1299	3226	2140	1460	1980	6030	2460	2393	565	6730	3590	216	2220	71	75	76	113	1589	534	548	3730	107	2170	97	106	54	2740	665	823	149	3480	482	436
46.5	5120	525	7120	1610	1660	366	3240	701	3790	2516	327	1500	3820	1660	877	6790	1270	3190	2183	1640	1990	5960	2450	2390	604	6200	3550	222	2310	65	66	100	89	1490	526	514	3840	110	2070	64	105	69	2450	661	918	134	3500	467	458
46.75	4340	530	7860	1590	1676	397	3220	599	3778	2650	263	1540	4110	1680	905	7130	1320	3020	2190	1650	2040	5870	2320	2369	574	6140	3520	203	2220	80	94	109	94	1360	459	500	3680	93	2100	95	106	60	2200	739	1010	155	3569	457	402
47	4870	563	7690	1600	1650	380	3109	600	3820	2493	273	1560	3840	1620	873	7490	1250	3020	2070	1610	1958	5700	2290	2230	468	6240	3390	171	2150	66	64	79	74	1250	465	549	3570	67	2280	61	105	50	2208	759	938	110	3440	559	383
47.25	5020	566	7100	1560	1780	441	3180	650	3850	2660	292	1600	3610	1540	808	7850	1340	3110	2000	1610	1970	5770	2340	2140	488	6040	3390	165	1990	62	62	95	50	952	457	557	3725	69	2259	55	102	60	2140	788	857	99	3299	568	412
47.5	5370	625	7293	1620	1680	493	3150	589	3726	2550	278	1620	3640	1580	856	8290	1500	3130	1930	1620	1980	5420	2190	2030	569	6270	3230	155	2100	62	78	63	59	785	475	561	3774	83	2150	66	108	59	1900	712	884	127	3390	608	436
47.75	4650	675	7389	1760	1650	573	3180	545	3630	2460	246	1600	3710	1590	790	8205	1312	3240	1820	1613	1810	5170	2130	1911	488	5940	3120	159	2130	75	87	86	74	829	509	611	3900	62	2370	63	112	75	1730	704	677	191	3310	633	400
48	5300	660	7610	1820	1701	616	3060	548	3710	2520	239	1630	3540	1600	745	8079	1180	3340	1720	1540	1960	5170	2160	1780	393	5760	3110	180	2230	59	90	95	95	721	477	626	4110	99	2240	64	75	113	1470	706	607	237	3270	674	394
[truncated: 26 more columns]

## Sheet: -3348+1 Unstimulated
Time	Cell 1	Cell 2	Cell 3	Cell 4	Cell 5	Cell 6	Cell 7	Cell 8	Cell 9	Cell 10	Cell 11	Cell 12	Cell 13	Cell 14	Cell 15	Cell 16	Cell 17	Cell 18	Cell 19	Cell 20	Cell 21	Cell 22	Cell 23	Cell 24	Cell 25	Cell 26	Cell 27	Cell 28	Cell 29	Cell 30	Cell 31	Cell 32	Cell 33	Cell 34	Cell 35	Cell 36	Cell 37	Cell 38	Cell 39	Cell 40	Cell 41	Cell 42	Cell 43	Cell 44	Cell 45	Cell 46	Cell 47	Cell 48	Cell 49
0	274.662	75.7424	555.237	560.929	244.035	943.725	124.071	250.579	295.923	492.052	518.984	299.468	191.5	265.738	181.584	251.76	419.119	455.644	455.958	135.095	206.023	196.94	408.133	244.133	245.236	255.7	180.923	816.811	599.559	420.223	189.694	581.696	1332.08	520.243	995.053	343.655	1091.66	352.619	943.833	501.501	798.43	276.497	1592.84	1121.64	1339.53	235.538	548.419	748.921	2018.56
0.25	304.686	146.629	681.218	522.349	207.441	1030	102.256	207.819	294.874	400.512	536	263.88	200.459	341.342	187.894	219.81	462.411	500.438	426.603	103.714	163.941	126.975	431.862	313.361	222.155	267.714	192.417	694.46	688.115	461.631	212.907	586.269	1502.37	539.789	970.365	342.936	1095.06	311.987	919.807	526.121	791.146	318.503	1647.06	995.895	1270.69	181.33	611.811	749.122	1812.32
0.5	303.745	209.318	670.36	437.254	236.708	1140	105.341	197.117	393.901	351.948	723.613	240.961	211.827	378.099	133.109	224.611	514.144	509.438	470.458	99.1031	148.099	156.79	449.824	292.407	253.468	235.114	180.797	748.677	710.024	404.967	206.901	634.417	1755.31	586.471	950.462	372.149	1149.16	288.081	866.818	559.787	891.771	245.291	1578.05	1058.13	1274.07	154.282	700.156	842.158	1784.7
0.75	333.71	150.492	796.285	429.596	266.535	1270	116.569	132.83	382.446	351.787	802.909	203.506	197.595	527.871	106.829	251.221	477.54	544.33	509.508	139.015	172.216	212.59	443.048	300.148	246.249	237.062	202.187	736.282	734.571	481.491	205.724	636.775	1791.39	483.088	984.721	442.602	1198.62	247.711	727.54	658.864	863.871	224.448	1544.58	870.51	1165.66	188.75	772.385	933.72	1693.35
1	320.614	158.508	782.229	450.584	314.977	1300	127.246	157.965	451.315	405.228	853.823	163.378	194.046	545.183	122.379	315.639	444.183	522.644	557.401	136.576	204.302	254.515	525.871	306.103	234.481	190.209	169.89	594.786	729.038	508.536	216.406	844.656	2040.08	672.839	947.483	385.005	1169.07	256.744	697.78	733.405	859.763	197.865	1555.92	833.499	1185.72	192.364	797.545	892.953	1649.63
1.25	280.148	183.401	788.919	396.361	325.155	1292.32	116.815	183.854	563.95	467.412	813.828	192.558	187.8	515.064	119.181	338.33	437.955	444.219	463.023	137.447	199.405	192.195	549.514	305.741	161.403	225.709	147.586	273.782	760.178	438.771	193.672	792.87	2108.4	617.511	901.735	433.178	1163.54	261.737	717.602	833.761	911.733	223.539	1474.61	880.115	919.612	210.167	813.014	941.126	1499.46
1.5	254.166	157.992	787.357	409.297	355.734	1350	134.915	155.637	574.676	672.128	843.989	227.682	171.082	670.678	113.433	383.558	407.342	466.515	480.744	122.389	201.549	174.795	606.486	258.106	215.884	184.871	136.624	235.375	768.216	440.842	258.238	790.763	1925.41	587.678	812.527	463.507	1156.58	251.702	677.29	938.32	989.924	202.955	1488.65	905.293	823.149	183.986	867.797	969.117	1392.32
1.75	251.041	86.0076	734.64	383.354	340.026	1190	89.0237	106.491	495.649	652.768	815.575	156.429	112.404	551.946	96.0683	321.9	411.842	455.682	397.672	101.214	155.878	169.76	546.795	243.061	170.923	150.033	114.793	205.31	597.873	376.795	209.46	740.74	1824.33	553.825	781.041	477.034	1140.89	251.059	652.472	1012.05	976.416	148.752	1503.26	881.535	790.486	162.66	908.347	956.471	1255.54
2	233.069	90.3409	775.701	382.933	331.17	1070	86.6351	118.161	509.64	669.337	853.839	189.245	160.45	605.262	99.7918	301.199	354.163	485.661	392.611	95.229	130.329	183.1	462.51	236.327	209.747	125.99	145.227	234.44	548.595	389.863	267.668	674.407	1916.66	730.563	876.057	535.777	1135.45	273.44	619.117	1072.62	1055.94	163.759	1373.71	873.736	946.984	190.852	895.829	911.48	1089.89
2.25	244.721	140.962	831.955	370.679	424.734	1120	96.9242	141.684	694.622	899.659	1030	184.232	189.077	701.807	105.123	532.997	351.851	455.468	428.939	120.691	166.374	147.7	475.9	290.875	246.695	182.633	164.221	289.544	571.553	396.741	297.368	688.012	1820.95	701.246	877.418	500.201	1143.97	261.246	609.127	1111.48	1122.17	203.707	1254.55	917.189	1131.96	190.362	926.691	952.811	1036.21
2.5	197.893	101.871	721.771	278.967	303.041	1030	88.2844	93.0556	598.14	875.886	974.479	166.79	136.409	465.322	63.3174	519.087	285.96	312.051	279.508	47.2366	104.054	108.525	359.567	252.859	131.803	91.3476	69.5676	178.536	364.204	438.565	269.392	693.044	1755.76	725.446	893.064	631.842	1197.54	399.699	591.526	1138.84	1099.93	229.387	1347.88	1065.16	1192.98	176.445	919.553	928.839	923.828
2.75	184.386	43.5909	630.735	267.864	269.567	927.921	72.0095	59.8596	548.55	697.829	970.893	109.996	95.5091	375.46	50.0137	507.673	251.094	261.176	250.118	39.6832	101.797	80.615	384.052	177.977	125.532	100.033	79.0586	116.923	291.021	390.613	253.485	697.42	1698.33	707.804	996.196	725.851	1341.16	355.217	589.168	1078.33	1055.27	208.956	1379.98	1271.54	1384.5	230.547	873.363	950.824	924.989
3	241.441	125.182	712.249	338.187	374.094	944.14	92.7915	110.813	668.761	932.91	1170	120.519	147.982	456.525	90.2526	657.206	343.649	406.875	307.103	66.0229	162.982	142.535	401.581	230.913	235.215	123.476	118.854	168.387	375.441	444.384	282.753	705.777	1436.45	662.441	1148.79	871.433	1432.97	361.947	590.141	1018.92	1012.05	227.084	1586.62	1490.21	1402.01	260.497	847.423	888.453	904.568
3.25	303.917	219.871	883.452	454.506	589.933	1054.96	133.758	213.71	664.824	1250	1410	208.549	204.905	701.337	136.331	894.819	487.03	471.751	380.924	166.683	175.23	206	515.133	420.335	368.245	202.324	222.833	152.952	501.577	587.72	337.276	695.067	1440.63	588.976	1258.98	1016.06	1483.02	358.728	628.46	970.459	950.483	254.612	1602.67	2220.19	1407.91	341.131	934.75	995.787	888.756
3.5	383.738	188.046	840.732	457.04	600.061	1090	134.303	243.786	696.815	1210	1400	215.927	208.041	714.193	136.051	997.112	435.391	454.215	321.309	198.256	131.189	320.435	475.605	468.601	363.584	188.676	210.622	165.355	406.37	641.61	345.397	685.287	1278.97	504.227	1400.4	1263.94	1571.99	333.231	775.254	840.841	977.235	267.979	1520.51	2289.66	1593.49	412.157	900.952	1051.17	871.949
3.75	475.128	238.78	815.972	481.456	660.167	1150	163.792	277.599	655.297	1230	1470	204.901	261.536	707.02	155.604	1190	480.752	467.249	332.718	173.63	162	267.69	525.629	510.369	410.022	197.629	237.029	197.214	435.243	667.443	289.864	720.158	1645.64	789.791	1731.88	1382.97	1614.88	319.815	882.035	779.27	855.58	223.245	1511.65	2176.26	1473.18	382.077	1053.78	1167.92	826.121
4	457.762	188.364	766.464	467.929	706.67	1060	176.052	210.053	641.108	1260	1490	182.373	240.805	762.451	122.15	1360	444.441	457.485	357.546	152.626	200.356	209.215	462.795	516.266	560.67	167.086	318.809	253.456	513.766	721.655	243.786	567.746	1522.55	705.002	1718.71	1546.06	1617.94	302.985	1007.26	681.632	779.782	253.668	1527.74	2267.86	1314.41	343.177	1046.59	1245.01	833.02
4.25	418.883	173.303	779.623	470.368	716.638	1010	151.066	225.725	616.734	1210	1420	183.125	259.477	740.317	110.512	1390	443.975	443.142	374.126	173.359	217.081	282.525	388.286	483.335	663.189	204.705	348.426	197.577	443.473	630.571	223.104	539.781	1364.2	715.581	1705.61	1644.68	1591.85	276.962	997.358	541.312	752.182	251.758	1455.03	2383.27	1285.95	310.359	987.953	1162.66	842.116
4.5	461.296	192.068	753.765	479.921	702.383	997.505	146.081	246.357	634.207	1270	1330	211.506	199.895	828.53	128.717	1410	443.154	483.073	333.111	156.637	230.874	299.565	398.248	482.726	878.395	204.814	356.669	197.806	491.192	587.61	255.529	531.823	1276.12	759.296	1685.7	1660.22	1720.32	265.909	922.891	568.121	794.484	347.362	1425.6	2496.01	1410.15	619.364	1181.46	1193.45	830.566
4.75	506.448	176.273	678.411	464.306	769.708	1040	162.408	282.123	740.604	1140	1380	219.09	246.595	1030	151.133	1340	547.465	422.215	329.183	171.977	209.626	354.305	419.343	538.517	1040	183.3	391.457	297.943	530.743	664.515	434.608	642.368	1683.6	886.743	1730.94	1655.72	1768.62	309.229	882.907	496.475	758.425	359.284	1367.11	2430.41	1316.45	683.81	1135.39	1277.34	834.225
5	478.897	99.8864	677.534	515.775	814.626	1040	129.521	314.792	830.288	1130	1220	278.18	224.109	922.47	126.024	1580	607.253	387.232	381.321	148.244	244.378	305.98	326.791	480.62	849.052	207.919	351.849	305.738	434.672	757.801	447.928	616.053	1766.13	895.175	1633.89	1635.34	1759.22	291.701	685.64	513.412	704.947	338.494	1347.21	2524	1331.26	670.499	1035.74	1193.14	855.677
5.25	475.334	113.992	605.64	518.238	1000	1070	80.1659	300.658	879.126	1120	1050	292.519	250.45	948.564	127.044	1450	734.267	393.073	378.618	147.809	214.721	288.2	380.029	473.179	826.339	198.19	365.189	303.641	440.58	794.021	484.367	609.368	1811.71	906.005	1532.36	1657.03	1753.3	291.347	523.432	470.8	716.472	355.936	1367.38	2589.9	1415.09	669.897	1117.7	1106.05	885.554
5.5	491.786	159.159	590.455	540.843	1060	1130	88.0237	317.55	867.162	993.739	952.452	361.712	226.382	966.995	117.464	1340	765.396	388.086	374.718	133.134	191.694	302.14	401.424	563.221	912.459	165.776	451.232	311.403	516.101	928.958	467.094	593.246	1968.05	941.778	1462.78	1607.76	1817.35	339.845	500.543	482.783	741.845	318.97	1299.62	2847.68	1483.56	628.16	1170.58	933.101	849.216
5.75	559.807	165.917	585.562	565.668	1005.73	1090	147.483	293.658	881.797	884.299	1160	451.798	258.35	979.188	123.655	1440	838.698	388.996	352.584	134.687	177.221	333.615	355.757	591.456	975.579	177.986	524.122	289.851	422.885	1180	460.315	617.653	2040.36	937.754	1415.53	1407.37	1813.34	406.031	485.095	469.836	753.75	350.586	1455.15	2861.38	1572.8	683.798	1139.86	1456.06	788.419
6	535.721	185.788	637.341	615.774	1030	1110	138.398	249.041	873.977	951.327	861.323	485.85	328.714	933.035	128.904	1410	839.094	386.657	296.191	150.599	195.117	420.245	294.648	642.856	1010	198.271	569.002	246.766	458.536	1130	455.749	607.616	2032.89	925.261	1268.72	1300.94	1673.7	472.11	504.22	469.919	764.948	370.801	1392.03	2972.2	1564.81	770.206	1145.43	1503.25	798.885
6.25	574.51	118.061	636.894	680.394	952.757	1120	134.398	285.567	910.113	1010	817.543	577.82	300.859	880.371	124.307	1400	854.183	363.077	295.305	134.019	163.495	455.73	320.095	634.479	969.888	199.929	606.908	272.835	476.905	1070	383.953	562.729	1836.29	954.618	1186.25	1195.15	1629.09	539.054	776.688	436.84	828.173	395.793	1420.82	2713.66	1527.7	762.991	1167.49	1417.29	778.77
6.5	594.921	127.583	634.182	678.922	947.181	1160	185.531	273.322	979.266	1040	833.779	494.189	379.868	889.351	115.451	1380	1050	322.433	324.496	116.824	154.387	386.26	305.181	638.958	1080	194.114	679.259	206.52	532.263	1000	377.744	630.511	1852.25	949.044	1203.54	1029.59	1708.04	588.573	774.854	382.111	777.04	437.813	1440.87	2707.48	1661.4	800.195	1119.88	1380.15	753.961
6.75	652.717	186.008	629.391	690.368	979.307	1020	140.422	277.041	1060	1040	747.016	432.888	381.832	813.876	125.614	1370	1010	320.412	344.84	118.702	193.432	418.205	337.081	707.456	1190	243.857	737.018	227.964	534.938	962.202	363.813	642.402	1739.85	968.779	1195.34	1027.15	1698.46	639.923	746.617	344.525	740.615	429.633	1435.73	2555.35	1664.56	770.56	1107.2	1501.95	752.613
7	593.7	184.954	693.846	644.363	1080	1020	162.962	291.433	1250	1100	886.919	396.837	360.464	778.901	115.932	1190	969.411	318.635	362.725	127.374	179.153	506.84	303.029	740.395	1300	249.686	719.655	222.097	512.547	928.643	355.006	695.76	1619.46	921.624	1110.15	1016.77	1722.92	703.654	706.094	344.241	826.232	405.046	1341.29	2539.89	1679.51	748.837	1153.36	1395.25	741.894
7.25	645.814	134.273	698.779	641.515	1040	1010	102.062	317.564	1350	1070	690.758	221.288	357.3	844.51	124.171	1151.11	940.713	335.502	328.893	126.324	175.333	527.35	321.51	717.555	1400	254.514	776.131	207.181	521.462	971.908	341.781	768.335	1418.36	909.414	1076.28	952.24	1679.22	770.799	692.765	339.719	805.358	390.37	1338.31	2496.09	1631.71	674.535	1096.82	1422.02	707.103
7.5	707.91	179.954	661.464	668.615	959.368	1019.56	127.441	298.465	1300	1040	635.731	219.511	313.809	920.253	151.809	1140	985.356	386.279	388.908	152.767	174.712	619.825	300.114	693.673	1390	310.714	795.092	236.956	602.953	972.051	379.383	795.43	1490.52	910.54	1058.2	935.435	1654.81	915.509	672.961	374.886	738.982	337.95	1312.27	2495.83	1617.88	698.483	1139.14	1290.01	647.319
7.75	683.486	199.818	655.643	666.596	983.219	916.074	175.28	299.181	1370	1090	690.484	368.652	326.404	954.48	146.184	1120	1030	421.704	455.908	164.405	180.374	719.42	282.767	750.319	1390	211.705	834.511	245.677	717.376	919.768	386.222	737.61	1162.48	783.239	969.353	755.624	1571.47	932.227	699.038	413.061	689.143	317.056	1205.3	2459.63	1471.91	689.522	1118.43	1475.56	675.97
8	634.066	278.235	619.025	542.817	909.503	879.318	158.483	314.658	1240	1070	567.027	741.751	407.404	1060	92.9829	996.025	990.703	371.348	363.958	166.653	145.023	738.115	332.481	688.806	1490	190.824	801.808	231.464	763.819	981.723	336.536	638.918	1064.47	775.918	1008.69	622.598	1570.9	1049.24	617.669	452.826	679.169	306.267	1171.82	2332.72	1451.62	691.079	1155.01	1676.83	719.858
8.25	647.741	172.53	672.578	547.392	893.708	886.574	206.716	324.287	1160	962.493	498.731	988.283	440.968	1034.8	102.215	978.427	924.406	347.867	283.714	121	175.757	969.485	274.443	777.414	1582.41	195.343	738.05	218.206	803.314	901.146	314.926	594.972	1266.41	831.143	997.674	693.102	1528.65	1031.23	621.126	448.299	681.612	283.332	1170.83	2095.88	1650.75	740.01	1205.04	1512.59	703.047
8.5	601.772	116.386	630.405	513.61	643.003	720.248	140.787	282.336	1150	817.929	341.839	883.206	222.777	808.931	83.9864	929.595	801.238	251.747	259.874	67.542	177.549	951.885	231.495	725.635	1410	150.462	611.462	133.56	761.521	738.789	295.52	610.795	967.1	888.51	978.078	697.433	1521.79	1052.7	670.613	426.239	756.078	288.77	1256.28	2053.28	1758.97	846.473	1221.48	1749.34	744.865
8.75	620.786	197.727	649.841	492.155	628.474	743.09	105.602	344.184	1200	809.427	362.204	886.481	179.536	793.129	97.5324	885.1	748.416	269.352	311.172	93.5763	147.279	1011.18	242.243	694.867	1480	114.681	620.419	135.044	757.663	730.976	257.977	644.358	1199.24	844.526	975.07	684.935	1488.45	1109.87	957.435	409.82	647.353	246.039	1217.97	2076.52	1840.13	950.744	1230.51	1598.76	698.188
9	728.407	327.401	673.109	524.881	747.807	808.615	236.744	509.877	1290	856.479	553.296	990.009	364.827	1090	96.3652	1210	831.738	342.558	378.286	119.088	172.122	1175.96	445.405	682.068	1820.44	191.295	714.637	211.528	947.524	907.066	238.009	594.361	1138.4	847.402	993.503	738.779	1367.76	1167.19	922.213	403.568	607.622	276.474	1186.98	1930.03	2012.92	986.876	1343.71	1494.98	630.446
9.25	775.359	328.432	662.707	531.781	793.48	820.982	268.725	572.769	1220	969.877	445.57	996.807	452.173	1180	135.324	1350	783.01	397.193	410.084	127.477	147.441	1156.78	452.624	661.886	1628.04	183.729	702.811	190.976	1010	806.426	198.395	617.547	1127.74	818.208	1092.36	775.342	1369.52	1316.21	889.703	461.976	665.986	293.343	1128.98	2286.72	1981.03	1113.99	1349.87	1432.67	584.545
9.5	823.228	335.023	651.019	569.242	826.512	854.511	279.398	606.564	1110	913.905	425.693	1080	461.995	1120	137.433	1430	802.604	327.807	429.294	140.336	127.266	1160.7	452.738	654.11	1380	145.324	656.029	203.843	916.817	745.408	441.461	654.043	1317.61	877.708	1144.08	773.806	1232.67	1291.13	893.467	504.903	705.818	322.664	1079.03	2185.28	2006.84	1141.9	1311.2	1414.25	597.168
9.75	704.697	449.432	738.581	552.192	697.614	872.266	310.564	669.468	1120	940.938	335.871	1510	547.723	1060	100.437	1540	785.168	366.837	364.267	175.477	161.946	1154.51	390.181	849.011	1180	125.795	592.777	221	878.879	714.551	464.539	663.906	1213.58	890.39	1173.09	797.646	1162.42	1260.47	969.414	498.823	698.074	280.495	1087.93	2088.27	2054.89	1245.36	1141.6	1325.36	554.022
10	700.086	450.629	739.324	569.057	678.734	898.086	326.81	707.684	1150	1020	365.328	1600	627.245	981.599	169.932	1660	718.322	365.961	432.122	125.363	183.919	1192.28	421.143	795.023	1150	148.295	592.761	253.621	878.734	665.586	472.921	634.559	1169.09	881.856	1094.8	808.852	1100.04	1240.52	1043.82	454.042	748.084	305.182	1022.15	1975.13	2040.55	1197.89	1124.66	1301.31	512.065
10.25	798.403	504.129	768.433	579.128	628.974	907.203	313.72	714.208	1070	1020	411.898	1650	657.727	1100	115.625	1730	709.485	363.515	506.301	145.702	194.959	1136.28	482.805	682.787	1020	157.209	581.808	244.101	825.769	629.58	457.177	586.817	1189.36	1004.64	1074.65	780.108	1026.31	1166.05	1040.75	436.372	680.619	292.674	980.669	1984.02	1881.54	1236.5	1070.59	1147.73	468.383
10.5	631.679	402.553	695.648	509.161	508.728	795.795	244.114	605.488	826.505	959	300.312	1410	554.164	977.985	88.2389	1490	644.52	266.159	401.901	87.5687	136.013	932.59	373.6	550.745	738.429	139.357	503.61	145.851	748.364	570.738	485.059	592.098	1073.83	1024.48	1164.06	857.984	1003.31	1212.8	968.766	432.737	646.661	303.825	958.072	2130.87	1841.4	1328.73	1031.53	932.187	599.464
10.75	593.034	422.288	661.852	516.917	565.553	741.802	254.881	618.705	897.378	1020	230.323	1590	524.477	915.926	111.089	1510	590.564	247.996	419.481	61.855	135.239	952.91	407.495	537.821	622.794	86.9238	482.23	172.403	781.929	458.485	483.727	607.916	985.341	1031.71	1110.02	855.829	925.109	1275.23	844.74	385.985	610.019	306.431	1001.97	2197.52	1836.18	1269.55	932.959	829.74	456.495
11	688.845	643.053	717.883	615.546	658.406	790.164	294.199	648.933	1060	1170	274.269	1860	688.605	948.851	145.768	1774.11	623.599	291.7	547.897	118.252	168.905	977.835	438.6	663.365	695.442	159.057	564.065	218.73	921.166	446.39	494.939	604.496	979.876	1109.44	1031.21	850.487	920.895	1177.34	861.311	404.638	775.473	299.824	978.52	2525.4	1905.24	1210.72	1050.01	1230.71	550.404
11.25	624.259	845.326	702.156	601.886	613.079	829.444	351.564	731.044	1070	1180	279.473	1910	706.236	822.149	161.369	1730	630.762	313.579	514.592	137.5	161.513	976.285	482.848	758.262	681.069	192.162	557.755	191.548	948.743	438.744	454.048	593.142	1120.43	1771.02	1219.38	918.967	910.818	1023.78	880.308	475.107	763.933	327.498	956.562	2577.12	1736.86	1182.34	885.362	1254.89	448.787
11.5	633.393	900.917	643.913	613.615	552.158	851.829	387.284	739.904	974.171	1190	228.247	1880	688.391	915.52	131.099	1840	554.386	256.931	550.256	167.637	154.23	943.175	523.909	688.285	747.494	213.919	536.755	162.206	895.932	461.423	405.79	589.445	1078.46	1803.43	1263.91	1014.76	900.615	976.024	946.726	450.787	812.525	313.062	910.904	2754.79	1730.3	1064.11	926.868	1264.73	382.313
11.75	643.052	994.242	516.637	633.432	530.48	804.038	329.697	665.544	929.46	1200	155.597	1840	790.718	927.936	104.222	1880	455.649	250.451	548.317	125.115	121.509	1004.5	531.495	661.338	565.146	187.886	564.428	188.806	846.012	527.485	432.772	582.123	1099.19	1653.32	1244.06	1068.54	900.784	920.274	1008.74	423.071	764.758	335.59	849.137	2803.58	1618.48	982.022	940.435	1196.67	343.277
12	681.534	1280	583.212	701.586	616.743	822.986	244.896	788.398	916.482	1160	221.124	1950	736.609	862.144	159.287	1930	463.827	190.717	587.355	113.206	149.374	926.39	549.243	742.962	589.991	161.181	550.93	181.093	915.808	510.307	402.785	591.371	1142.31	1437.17	1180.03	1062.09	862.479	879.695	990.169	431.244	782.765	382.522	752	2989.8	1540.22	881.742	944.426	1184.35	345.721
12.25	679.548	1260	588.567	660.544	594.617	813.313	283.782	921.102	1100	1136.22	264.909	2240	703.827	779.347	134.181	1920	411.257	278.875	693.489	114.645	181.288	827	559.833	721.833	502.356	175.533	584.081	190.802	829.565	464.307	374.508	573.511	1546.62	1435.04	1216.43	1001.82	855.936	1328.18	951.291	453.265	776.859	373.172	693.753	3000.06	1360.15	882.941	1022.02	1328.16	306.481
12.5	714.797	1200	571.304	702.587	514.091	716.223	244.137	1060	1190	1080	273.667	2470	764.168	753.069	123.16	1830	343.723	297.794	727.519	121.057	165.527	815.705	387.176	620.875	411.94	164.324	541.243	155.222	809.959	556.128	418.101	555.006	1724.27	1466.58	1139.55	1048.62	880.83	1194.37	935.916	416.849	764.692	358.317	687.09	3080.41	1712.35	831.862	1049.97	1176.54	811.308
12.75	674.079	1130	615.285	743.516	569.374	683.617	254.583	1240	1230	1100	300.909	2940	799.382	815.549	132.358	1856	309.698	274.747	746.683	101.515	179.081	738.4	434.824	660.266	364.352	186.614	463.869	154.532	832.39	635.655	430.908	597.643	1831.13	1378.07	1129.15	1078.94	991.224	1073.34	922.747	401.94	719.053	339.774	702.686	2948.88	1562.73	826.448	1006.91	1126.03	828.871
13	748.966	1210	593.966	843.8	607.389	733.14	258.81	1612.65	1370	951.052	296.355	2840	842.223	838.837	134.71	1800	378.713	395.781	736.424	119	168.18	739.085	352.933	683.274	461.167	194.391	483.255	169.294	855.251	698.202	417.144	606.762	1796.52	1189.82	1172.48	1037.64	1071.44	998.971	931.533	476.525	706.366	394.632	658.41	2902.36	1513.23	867.909	105.686	1050.93	825.824
13.25	757.141	1140	619.352	870.653	604.371	737.538	247.446	2020	1530	991.744	282.022	2800	903.468	907.708	132.396	1840	350.51	378.631	763.775	167.26	145.635	789.565	296.529	620.529	488.386	177.229	453.912	185.774	890.272	714.658	355.516	600.666	1743.09	1063.31	1171.72	1019.8	1034.02	979.079	1001.01	448.571	760.813	328.178	641.767	3324.18	1916.83	845.225	0.49652	1206.98	757.491
13.5	808.414	1029.7	610.654	864.382	567.649	690.214	282.782	2370	1640	1100	281.909	2680	857.355	969.832	121.314	1950	335.767	465.322	812.05	160.943	137.266	805.81	303.748	578.015	439.03	223.833	441.651	180.851	927.796	790.304	282.075	618.907	1741.89	1007.68	1110.88	888.881	987.772	985.903	982.331	446.911	846.158	303.474	691.081	3279.94	1998.46	879.662	-2.17897	1093.59	670.551
13.75	837.079	1090	665.595	883.902	475.822	661.178	268.185	2589.54	1510	918.517	328.511	2870	774.691	1000	124.488	1930	387.782	393.609	824.317	95.3664	144.423	947.3	344.943	593.764	448.352	207.386	455.074	199.177	846.604	796.542	554.158	585.909	1658.25	925.835	1161.92	831.853	904.51	879.093	987.371	440.88	889.571	371.652	639.2	3190.79	1903.07	861.749	9.0476	963.232	575.447
14	940.828	865.538	700.229	916.732	498.017	678.743	248.981	2880	1550	818.73	273.946	2810	774.418	1040	102.092	2010	388.47	467.506	865.099	97.5878	180.131	975.76	383.148	565.856	352.734	227.257	437.385	191.915	857.814	836.039	505.016	539.964	1666.67	939.045	1189.87	897.954	932.472	823.556	962.792	421.485	951.146	372.318	609.027	3165.64	1847.68	855.472	-0.171765	839.393	459.185
14.25	992.859	764.659	631.022	933.446	526.284	722.144	257.114	2690	1850	837.621	337.693	2700	861.227	1160	156.843	2010	393.668	521.541	944.195	120.676	162.049	934.16	423.929	567.091	318.476	254.733	452.827	214.302	924.876	945.405	484.656	587.604	1822.36	939.3	1164.43	868.495	982.688	818.143	831.512	407.56	922.985	350.953	632.279	2894.2	1930.17	901.034	24.4379	839.274	376.066
14.5	1100	827.712	654.938	953.311	545.994	699.926	291.512	2960	1860	921.01	421.07	2710	736.373	1200	136.427	2120	391.351	418.223	844.023	171.733	168.5	900.16	435.662	512.764	334.91	238.605	392.311	153.125	940.837	921.506	515.024	632.186	1873.92	929.151	1144.82	883.992	977.764	818.481	925.304	452.865	997.909	345.746	662.321	2680.52	1780.48	880.634	25.7936	876.138	481.232
14.75	1140	766.705	585.43	943.451	582.409	644.264	315.839	3140	1800	850.848	455.258	2730	771.641	1338.8	142.348	1980	270.876	428.172	773.221	176.218	142.946	988.77	429.424	545.821	291.614	298.567	427.89	186.79	927.086	939.881	520.931	595.169	1869.42	1310.49	1128.01	885.619	951.461	843.51	879.773	520.252	1051.21	351.111	654.997	2609.08	1772.88	875.791	21.8171	889.971	386.432
15	1110	815.265	556.254	1010	553.301	582.381	249.934	2870	1980	839.199	471.849	2590	806.782	1280	107.253	1940	269.401	548.502	818.874	146.462	142.473	1164.64	449.329	550.973	284.399	263.495	479.689	186.685	880.34	931.033	481.196	557.378	2234.59	1282.86	1139.72	859.292	873.242	809.121	859.491	510.41	1115.93	370.466	627.784	2771.07	1686.15	879.809	11.1818	971.605	363.632
15.25	1040	684.258	606.81	1100	592.526	516.266	261.739	2700	2010	924.796	521.548	2310	854.346	1380	144.27	1925.21	230.748	465.682	880.935	171.072	178.725	1209.09	405.091	535.817	244.627	277.995	454.284	177.407	812.716	928.363	441.709	566.888	2274.3	1250.8	975.637	738.548	865.827	771.973	847.178	550.741	1137.69	394.201	594.878	2726.17	1670.28	830.432	-17.1626	993.056	798.667
15.5	1120	702.053	628.285	1080	582.365	520.608	277.118	2690	1940	968.725	550.425	2180	929.027	1680	142.14	1880	317.208	482.524	874.328	174.939	138.739	1129.16	374.595	644.122	317.305	288.581	385.09	192.964	882.198	878.598	410.205	540.258	2201.02	1110.92	898.969	734.246	815.948	798.704	888.532	511.215	1124.46	444.205	562.734	2762.92	1652.46	855.361	-8.2647	947.592	612.695
15.75	1030	744.538	659.95	1050.64	604.754	569.878	298.114	2480	1812.55	871.692	548.032	2070	885.632	1712.1	146.092	1810	352.475	462.318	922.843	135.63	126.081	1130	446.019	672.897	256.991	312.757	338.851	182.073	931.305	997.926	413.797	502.799	2069.58	1168.6	874.58	702.444	801.57	881.186	1002.77	502.97	1041.47	453.081	594.026	2891.03	1654.33	787.205	3.25081	924.92	499.604
16	972.838	662.75	730.332	1100	563.114	518.005	306.905	2500	1760	896.313	667.774	1950	786.086	1670	141.782	1560	337.396	401.575	935.76	147.798	190.901	1195.95	466.076	523.198	201.936	324.89	357.02	198.52	896.858	1030	417.984	482.998	1961.74	1258.58	853.062	645.211	795.302	846.369	921.635	528.865	1008.2	485.976	505.475	2671.32	1569.85	741.094	-6.73502	1174.32	372.459
16.25	1030	639.992	710.857	1120	651.877	491.437	322.483	2440	1750	885.114	668.027	1840	951.677	1830	129.669	1510	449.698	449.652	859.916	172.542	179.207	1290	499.681	478.753	168.335	351.962	370.867	238.79	924.855	866.217	521.112	479.412	2111.84	1102.44	1237.06	815.861	787.923	831.178	819.869	511.477	991.527	499.337	437.365	2672.72	1446.43	672.809	7.44245	1204.01	890.012
16.5	1000	623.705	722.115	1140	688.959	539.171	250.313	2100	1550	899.862	671.591	1770	948.668	2134.49	147.099	1550	463.218	474.399	891.779	154.111	154.662	1303.63	528.543	599.247	136.086	305.271	367.959	226.879	939.009	739.188	445.249	471.387	2071.12	1015.57	1423.65	838.349	805.069	805.681	955.552	501.208	920.713	555.291	454.149	2570.81	1393.72	596.648	23.3508	1084.85	816.88
16.75	1140	502.955	755.548	1170	592	497.905	214.626	2130	1490	897.896	682.489	1740	896.232	2350	113.297	1530	499.178	485.7	985.874	125.225	134.987	1151.88	470.51	660.951	153.7	286.938	383.98	154.085	975.21	786.244	345.69	449.102	1990.55	1041.98	1545.82	820.31	808.572	847.637	987.385	462.896	882.516	667.021	462.63	2636.86	1453.57	540.913	29.4076	1017.34	803.522
17	1090	529.621	775.201	1160	584.781	464.559	204.853	2150	1440	956.948	735.269	1680	934.545	2470	134.649	1580	427.604	562.502	1029.25	129.065	138.414	1237.01	407.748	708.696	212.519	301.852	352.214	148.383	928.29	710.884	211.606	448.763	2155.02	1146.57	1494.65	797.239	819.252	874.477	936.482	501.781	879.587	723.369	576.353	2813.22	1632.43	541.542	13.7237	1249.19	758.192
17.25	1020	478.682	783.841	1170	675.386	490.45	185.351	2130	1290	939.071	652.091	1410	964.591	2750	181.218	1570	471.629	635.099	902.53	136.817	149.914	1310.27	370.924	629.852	180.691	246.895	387.518	202.544	1000	687.03	143.56	420.88	2068.37	1131.04	1613.95	650.171	803.85	773.909	1056.17	456.123	880.928	690.556	540.524	2703.92	1465.69	532.081	6.73758	1307.24	675.186
17.5	1030	422.773	778.684	1190	636.924	500.056	144.493	2170	1380	961.303	564.167	1160	820.759	2770	182.321	1550	500.213	711.352	930.072	126.137	123.086	1390.11	429.386	658.589	159.94	278.129	385.941	198.96	1100	756.708	104.625	425.021	1878.46	1097.81	1473.77	661.432	813.849	798.864	1139.09	440.943	861.47	676.794	542.075	2673.48	1386.36	448.363	15.2599	1370.8	436.567
17.75	995.138	328.136	753.589	1230	639.126	462.556	195.161	2430	1400	879.929	563.543	1070	768.404	2760	120.635	1580	471.837	650.948	963.626	162.069	149.856	1411.65	439.124	643.43	169.966	319.276	394.989	175.641	1240	771.188	616.499	389.717	2066.99	1268.53	1388.99	1038.61	821.273	722.442	1090.57	438.264	830.574	759.924	497.547	2640.65	1341.12	430.398	43.3758	1358.54	191.935
18	930.883	332.205	798.413	1240	624.713	432.518	181.171	2570	1410	827.45	643.731	894.18	815.918	2500	159.707	1590	485.005	575.901	891.935	153.37	168.252	1270	474.186	570.7	226.373	295.381	373.065	221.742	1300	744.518	594.982	365.369	1942.42	1218.14	1362.17	1118.81	838.323	693.972	1100.3	405.85	872.193	805.809	484.885	2537.3	1352.86	426.647	47.137	1354.16	946.449
18.25	816.186	275.614	757.763	1220	575.164	401.176	192.716	2830	1320	880.18	540.489	793.545	774.114	2200	180.389	1690	426.955	478.541	858.882	128.519	134.725	1255.26	393.138	466.407	178.227	250.743	345.851	203.339	1480	692.155	617.629	314.378	2187.07	1303.42	1393.17	1136.38	926.841	741.84	1184.5	385.038	867.001	807.778	493.22	2522.92	1300.73	403.063	28.4897	1430.3	941.937
18.5	875.11	328.455	756.472	1090	581.851	456.91	166.322	2820	1300	904.261	506.43	866.773	681.245	2340	203.833	1600	503.5	446.524	857.011	123.885	131.815	1284.3	382.348	498.08	195.674	320.39	331.536	165.972	1490	731.875	587.051	309.317	2090.62	1261.89	1326.79	1118.05	1011.27	710.089	1235.92	318.31	779.585	811.188	531.533	2392.13	1291.73	349.894	3.94005	1476.04	1119.57
18.75	885.803	240.22	782.313	1079.41	541.909	469.061	206.739	3030	1380	825.27	505.774	1140	597.786	2520	225.393	1680	674.421	391.352	863.107	134.958	147.549	1350	338.495	578.779	179.863	320.4	369.011	182.125	1690	800.955	554.956	329.48	2138.84	1259.89	1267.16	1075.81	1024.13	708.357	1187.18	289.799	807.721	829.651	545.018	2115.11	1234.53	345.367	-7.43623	1417.77	1621.47
19	846.107	255.78	712.374	1070	529.339	440.899	195.062	3160	1370	854.938	499.849	1330	503.327	2430	205.652	1880	607.332	368.953	884.13	144.966	160.239	1333.77	346.362	567.856	230.15	411.714	389.606	226.879	1710	730.024	490.035	314.103	2107.85	1310.25	1218.87	1123.7	1064.82	678.655	1157.51	298.887	853.704	885.241	544.692	2008.22	1256.25	360.088	-2.28097	1285.73	1872.37
19.25	838.576	295.417	774.419	1060	521.345	438.191	191.559	3180	1190	956.531	497.86	1520	511.423	2310	196.43	1900	509.881	278.163	828.63	158.393	176.608	1510	379.571	438.422	186.391	346.248	447.572	246.161	1730	741.054	754.307	307.271	2030.08	1444.33	1281.2	1132.67	1067.41	794.252	1171.52	319.883	819.432	881.318	556.163	2138.02	1276.33	309.67	-6.50772	1194.93	1912.4
19.5	806.01	241.296	733.067	1036.89	485.956	484.786	159.607	3180	1210	873.284	482.441	1510	614.041	2170	168.84	2040	548.04	254.674	811.122	148.718	180.851	1375.05	390.952	463.471	113.794	338.533	408.908	176.899	1660	752.622	803.67	320.651	2079.72	1347.58	1415.17	1067.61	1109.4	733.676	1112.87	313.956	781.387	907.692	567.429	2004.38	1396.72	293.794	6.4341	999.589	1893.39
19.75	750.7	305.076	666.804	1000	444.55	506.182	151.919	3300	1270	795.663	434.452	1460	655.741	2270	171.959	2200	625.03	354.27	900.874	151.569	163.369	1510.71	375.443	538.289	126.876	293.033	366.234	154.202	1640	864.905	681.889	315.35	2085.21	1389.21	1420.51	1132.05	1088.24	686.543	1051.78	314.951	806.352	1003.43	550.387	1965.13	1479.2	282.98	15.4922	784.556	1950.98
20	716.493	303.424	651.83	982.877	402.997	478.149	192.744	3240	1380	911.531	428.274	1350	816.968	2440	198.7	2170	646.579	393.18	887.225	187.687	151.987	1540	335.124	474.068	142.773	293.148	383.874	174.363	1700	986.363	697.375	323.404	2009.16	1429.09	1365.62	993.137	1056.85	653.123	1101.3	353.613	776.954	995.056	506.004	1854.54	1780.81	281.64	15.3403	1127.82	1856.85
20.25	721.214	334.432	598.369	1030	358	497.597	224.929	3560	1380	886.716	439.613	1360	1020	2480	192.508	2130	708.495	359.657	940.58	196.748	195.451	1638.64	384.138	426.053	144.27	306.614	423.901	191.081	1760	1100	805.409	351.64	1847.31	1418.94	1362.31	941.7	1086.33	695.718	1139.48	359.528	783.914	960.406	551.01	1622.85	1877.14	258.054	57.3281	893.743	1577.97
20.5	641.552	327.833	641.517	1060	353.111	483.187	224.033	3500	1380	875.635	422.532	1257.59	1230	2540	204.075	2120	723.653	354.064	840.481	229.191	222.554	1462.72	347.314	443.867	149.575	206.267	367.851	165.214	1750	1180	811.964	311.975	1847.26	1411.89	1341.25	1020.15	1088.97	780.94	1142.99	305.079	752.956	941.801	574.076	1594.8	1684.1	283.684	41.9375	999.257	1673.07
20.75	617.279	251.508	662.587	946.382	334.07	503.946	378.374	3510	1400	930.431	440.226	1120	1280	2540	223.034	2060	789.594	320.313	867.118	167.637	148.432	1309.71	440.386	455.833	148.227	207.99	399.935	149.964	1830	1050	783.748	324.063	1756.64	1370.12	1310.15	1023.06	1164.31	734.929	1142.83	276.421	752.625	935.964	560.723	1595.13	1671.42	282.582	238.34	975.213	1749.59
21	649.331	279.386	565.399	1020	340.576	519.604	502.981	3220	1440	859.502	507.091	1050	1270	2970	212.437	2010	668.005	380.584	812.53	214.527	153.68	1288.59	464.724	471.475	160.142	304.238	408.11	215.113	1840	1080	661.363	355.883	1605.16	1421.67	1234.84	991.866	1174.91	773.234	1178.96	301.507	710.786	856.926	493.658	1654.15	1693.26	257.221	24.4769	886.523	1582.38
21.25	692.652	295.492	527.777	1190	372.898	523.721	684.554	3460	1340	856.502	456.651	1130	1410	2710	229.311	2020	628.96	427.97	842.668	213.191	223.964	1502.75	444.69	498.152	150.421	365.886	361.236	187.778	1878.86	1100	554.106	335.916	2017.45	1417.01	1235.97	998.859	1251.84	1055.26	1074.15	274.671	715.438	774.309	467.273	1524.94	1692.21	260.836	41.9623	807.094	1439
21.5	685.114	312.061	558.196	1210	473.813	562.779	799.554	3182.96	1210	800.972	462.747	1090	1402.74	2600	224.751	1950	732.753	342.794	892.145	180.622	218.987	1480.12	453.848	450.008	109.961	364.405	395.531	152.911	2040	1060	568.125	341.501	1741	1393.25	1268.54	1028.21	1341.42	1022.79	1172.85	303.336	770.772	737.487	500.065	1473.33	1781.01	219.298	62.7935	1211.98	1296.29
21.75	686.345	271.235	512.391	1230	447.295	575.838	1060	3390	1280	878.156	456.978	1120	1470	2480	273.369	1759.62	684.153	333.944	877.34	181.729	241.049	949.88	416.4	473.909	117.184	373.914	413.917	174.532	2070	1060	640.758	354.77	1506.33	1363.01	1259.9	1000.09	1389.75	1112.15	1152.09	278.392	740.508	752.692	508.421	1458.89	1740.94	203.05	115.496	1105.12	1327.8
22	725.159	212.712	499.33	1220	450.699	589.8	1230	3300	1230	963.948	533.113	1080	1624.15	2530	263.829	1580	753.441	377.464	910.489	196.37	179.518	217.055	506.195	479.289	141.978	365.514	398.029	162.742	1820	901.729	761.574	331.016	1312.94	1448.57	1314.34	960.492	1357.42	1227.16	1076.81	338.573	700.434	766.227	511.892	1355.59	1809.52	273.806	213.825	839.055	1454
22.25	612.369	117.099	467.26	1200	335.234	527.975	1167.33	2770.77	1110	1040	455.839	1090	1460	2140	222.02	1350	636.233	255.223	869.015	268.092	163.266	80.14	477.624	372.776	131.97	357.219	320.863	136.77	1970	807.795	818.262	330.306	1684.47	1435.99	1358.25	852.471	1387.24	1256.88	1138.08	386.327	659.442	881.321	515.83	1311.5	1722.08	229.576	55.4512	1185.35	1639.91
22.5	598.49	115.697	481.461	1210	372.099	552.48	1230	3174.34	1090	1020	441.742	1240	1520	1950	240.884	1347.11	598.451	254.627	792.843	288.714	248.198	72.065	529.838	406.065	109.785	371.967	342.745	162.153	1960	798.217	840.088	328.439	1655.65	1397.27	1390.54	891.894	1430.75	1129.88	1128.39	374.661	681.013	893.958	518.024	1328.45	1656.03	225.202	92.0199	985.709	1546.34
22.75	515.883	62.4924	289.31	972.371	356.445	390.345	1060	2970	938.802	651.834	277.435	870.403	1330	1680	171.939	1240	430.49	201.781	626.76	157.809	135.987	39.86	446.433	298.544	48.4077	337.49	315.588	79.9153	1720	543.426	909.1	305.444	1677.23	1342.85	1391.77	816.364	1503.96	1092.22	1123.08	309.718	593.214	921.299	542.759	1387.86	1639.92	232.837	178.125	835.991	1569.95
23	577.917	63.0758	316.986	954.052	370.096	415.234	1015.44	2690	956.009	668.313	323.419	885.399	1250	1650.3	183.649	1170	469.396	185.978	618.439	166.905	137.122	32.335	457.033	306.11	45.5236	341.819	283.644	106.653	1570	468.324	914.01	320.512	1753.57	1433.11	1284.63	804.334	1508.8	1034.67	1146.32	350.567	609.745	906.526	580.939	1498.33	1659.97	227.527	-3.58792	1047.06	1697.07
23.25	768.41	145.288	496.612	1070	509.813	563.286	1120	2430	1170	900.905	561.479	1180	1310	1880	384.816	1390	667.257	315.597	841.458	306.424	189.788	125.075	618.852	506.171	137.245	524.124	430.921	164.782	1833.07	683.589	972.543	341.717	1725.32	1342.17	1310.1	844.651	1403.4	1020.7	1045.19	352.192	654.257	858.187	601.616	1519.19	1633.45	186.456	66.4098	998.629	1828.38
23.5	739.038	139.485	435.723	1080	498.772	500.786	1140	2370	1090	910.128	506.656	1140	1540	1720	311.635	1520	708.921	219.687	728.519	340.134	176.635	104.595	833.552	524.624	125.532	540.424	425.077	143.653	1950	645.622	912.609	321.441	2140.26	1188.06	1364.28	934.365	1292.24	984.187	972.628	366.447	610.093	845.284	654.821	1514.15	1600.81	186.337	152.35	862.268	1853.28
23.75	733.135	181.447	451.922	1100	478.588	525.651	1290	2240	1190	982.82	448.129	1050	1540	1640	315.918	1690	631.213	256.399	718.065	363.428	166.41	107.11	987.752	583.274	156.137	568.776	492.793	167.306	1930	693.173	831.069	252.106	2114.8	1102.39	1414.7	987.37	1275.12	905.602	975.469	355.106	575.781	981.62	534.206	1527.69	1552.47	227.032	217.051	873.051	2028.33
24	711.345	114.508	427.695	1033.3	512.354	444.444	1190	2260	1090	909.924	426.188	1070	1510	1920	257.553	1850	501.094	271.313	539.217	339.76	186.049	105.55	1010	585.053	133.584	591.691	459.766	173.415	1730	703.78	846.558	262.286	2108.8	1046.78	1417.88	1006.31	1295.44	823.145	919.811	328.555	557.74	986.573	699.731	1443.24	1519.08	199.207	173.189	961.165	1952.35
24.25	662.396	112.682	431.821	1050	566.105	472.41	1150	2323.34	1220	1010	417.21	1180	1610	2124.59	211.044	1930	536.901	277.15	591.687	399.13	209.207	93.38	1110	512.859	122.923	614.11	449.11	153.335	1711.86	712.077	836.605	296.394	2033.48	942.513	1424.88	986.238	1314.28	850.733	888.367	316.742	602.633	1060.05	1016.85	1445.27	1461.61	177.595	177.442	950.372	1913.08
24.5	699.797	139.432	538.911	1200	559.053	465.59	1300	2530	1150	988.862	477.624	1250	1760	2290	232.768	1810	614.668	234.948	654.206	347.561	209.622	112.785	1200	499.331	172.73	692.362	481.041	188.948	1880	755.318	162.444	315.63	1854.2	898.238	1452.14	975.21	1261.31	996.509	988.517	355.986	615.862	1054.42	901.374	1335.28	1409.6	173.53	102.856	855.289	1972.45
24.75	795.003	131.515	601.983	1210	594.602	466.052	1250	2420	1151.04	967.095	425.193	1340	1850	2350	295.15	1770	567.658	276.051	669.473	194.092	252.959	148.335	1210	531.882	178.845	804.057	511.545	180.069	1560	801.473	50.2058	289.303	1699.48	950.368	1411.88	946.019	1192.42	1081.67	958.798	300.036	668.672	1060.26	684.842	1260.36	1329.91	224.893	85.9514	1189.26	2128.06
25	714.607	143.917	582.441	1230	551.389	509.732	1260	2470	1220	910.801	457.425	1470	1902.05	2370	359.283	1830	562.955	303.854	700.855	209.336	256.685	81.41	1150	560.122	203.27	767.786	456.18	193.504	1650	856	49.1432	308.387	1602.37	926.693	1406.76	870.737	1202	1177.18	984.741	332.464	570.792	1048.89	677.251	1338.66	1271.35	196.624	55.8459	1161.58	2364.03
25.25	693.962	164.326	568.64	1360	530.678	531.162	1255.85	2340	1220	957.905	485.554	1550	2110	2590	403.058	2000	569.257	316.983	751.637	273.107	206.487	109.575	1190	522.852	209.227	881.405	490.655	201.645	1563.43	929.009	50.365	282.624	1539.81	897.662	1377.41	894.392	1251.03	1305.77	907.486	278.149	536.235	992.781	725.604	1332.5	1268.25	194.085	45.4117	1263.12	2539.58
25.5	766.966	138.697	657.905	1380	516.102	549.354	1300	2370	1360	933.507	498.608	1530	2260	2690	397.874	2050	533.782	342.846	630.802	297.763	234.104	135.6	1010	577.734	199.996	1040	525.716	171.96	1620	932.667	62.5587	282.341	1423.06	921.021	1314.63	890.332	1174.75	1291.07	851.872	251.514	592.717	910.274	849.899	1264.46	1295.52	207.656	62.7535	1166.63	2460.33
25.75	738.197	106.447	683.517	1424.27	486.377	630.854	1280	2470	1340	853.005	455.462	1590	2310.05	2760	448.362	2100	592.802	356.446	676.58	249.87	222.788	101.21	1170	550.437	212.296	1010	564.606	166.137	1640	1009	44.0934	270.145	1633.93	1542.36	1386.63	860.897	1142.49	1282.3	877.677	246.287	636.372	968.926	692.968	1217.48	1239.07	208.381	54.2015	1046.56	2168.87
26	681.776	94.3939	713.643	1430	386.936	619.471	1398.11	2450	1340	808.161	363.204	1460	2300	2700	430.044	1929.79	647.455	298.738	660.84	234.416	223.577	95.45	1150	472.285	253.026	878.195	654.331	198.706	1500	945.033	35.0937	252.904	1675.4	1463.58	1325.42	877.162	1097.85	1317.63	886.914	223.331	727.349	939.634	595.811	1200.99	1122.32	202.085	45.7236	1005.55	2046.8
26.25	626.648	83.8106	648.246	1430	395.485	655.054	1500	2470	1330	823.521	381.823	1360.96	2330	2810	502.737	1900	646.549	318.785	673.546	258	269.82	106.53	1190	418.886	285.661	870.591	617.514	193.931	1560	877.396	56.6142	281.026	1728.55	1637.83	1301.61	796.348	1069.36	1138.32	825.193	242.294	705.754	994.863	82.9471	1100.08	1006.46	215.315	31.9655	916.36	1886.43
26.5	627.776	77.0682	638.444	1500	401.573	693.426	1470	2310	1350	817.881	473.091	1280	2450	2940	608.433	2000	617.569	313.764	682.622	289.584	283.856	160.725	1139.98	463.072	317.154	890.014	613.977	203.629	1580	873.116	64.6466	265.963	1746.78	1580.4	1248.09	757.5	1116.7	1056.77	778.839	251.948	623.833	978.87	18.9761	952.355	936.639	232.406	16.0187	856.98	1594.14
26.75	695.114	110.901	581.391	1449.15	369.708	699.45	1650	2210	1340	712.592	506.661	1110	2520	2850	624.683	2080	690.916	316.292	563.321	290.256	269.158	139.66	1080	412.916	312.674	887.414	585.365	200.617	1540	780.732	50.7386	276.704	1749.7	1502.67	1231.83	672.546	1157.03	1092.37	691.618	258.283	668.122	1005.07	75.5369	943.379	1133.17	241.871	9.78047	1184.45	1774.07
27	696.872	137.954	533.235	1390	391.117	662.928	1720	2210	1350	708.185	594.425	1040	2497.51	2950	658.665	2170	667.327	313.94	522.95	331.137	305.995	88.715	1070	442.232	309.339	601.405	637.007	155.766	1540	718.485	50.2491	259.869	1680.81	1359.4	1181.2	704.589	1120.13	1122.09	568.387	235.618	684.737	1127.11	52.5524	927.781	1121.21	243.227	31.9625	1147.83	1726.12
27.25	722.245	103.682	549.531	1350	339.269	754.011	1870	2192.5	1400	874.123	647.715	1150	2400	2900	694.116	2220	656.436	335.798	599.489	439.809	401.694	99.505	988.414	465.631	321.931	208.652	576.23	168.129	1460	657.036	53.9855	248.531	1673.87	1186.88	1182.22	874.954	1056.69	1011.75	592.22	238.797	611.126	1060.84	56.394	1112.58	1051.67	264.488	15.147	269.885	1601.06
27.5	742.038	84.0076	509.302	1440	336.702	739.279	1940	2200	1460	799.493	625.064	1190	2349.79	3027.5	775.314	2170	695.421	245.391	658.447	471.511	479.541	115.155	882.295	406.852	388.605	142.952	480.209	163.121	1506.72	677.455	65.0253	270.715	1692.49	1100.91	1170.09	863.179	952.93	1099.9	662.549	314.028	535.604	1081.53	81.5225	1048.98	1029.51	295.121	16.6008	1024.97	1397.67
27.75	750.624	120.932	505.637	1420	336.757	768.349	1940	2060	1340	646.37	705.823	1130	2410	2850	812.628	2280	640.797	259.446	581.126	569.084	514.018	137.33	823.224	425.297	367.923	145.119	438.374	185.484	1500	725.068	56.1267	247.943	1883.84	1683.65	1114.92	786.324	868.601	1510.31	622.397	326.265	476.106	989.985	71.6416	1057.61	1024.78	285.347	7.3365	1130.75	1345.38
28	744.507	143.227	436.617	1410	315.664	698.946	1850	1860	1080	576.853	764.484	1090	2390	2590	873.451	2280	707.46	288.734	572.019	690.111	651.221	111.98	863.829	387.376	449.185	140.2	448.203	170.488	1440	679.259	46.8866	226.413	1724.64	1610.41	1071.48	752.919	836.643	1593.67	814.168	316.602	405.82	1005.61	58.3665	1055.77	996.318	340.228	13.9017	992.606	1433.73
28.25	755.29	154.667	489.112	1440	308.287	727.921	1990	1870	1200	584.934	991.215	1100	2340	2670	720.126	2100	748.772	366.472	645.363	655.649	632.851	98.7	946.419	378.939	503.047	144.248	436.851	199.855	1414.5	685.574	33.9051	235.533	1635	1436.84	998.665	693.652	833.692	1694.19	795.029	354.031	443.061	690.883	70.8945	1031.97	930.881	412.381	-14.3841	934.976	1518.83
28.5	731.976	108.046	489.612	1420	293.512	782.11	1810	1970	1090	594.081	941.672	1230	2180	2800	629.3	2090	709.386	443.107	670.443	725.87	595.694	92.23	901.21	420	542.373	129.59	377.64	175.016	1480	635.146	21.895	235.754	1557.94	1298.27	896.465	583.439	823.656	1705.16	771.767	319.977	463.603	656.841	68.5124	917.855	956.28	400.762	-22.1357	930.536	1512.28
28.75	759.907	82.697	485.98	1420	275.558	848.329	1640	1880	1080	574.54	838.027	1180	2294.49	2710	575.208	2100	730.589	350.21	669.561	818.611	555.023	138.66	916.486	416	681.21	124.5	426.329	208.298	1440	616.173	45.4123	225.372	1520.73	1381.87	893.249	557.104	827.894	1697.66	790.098	301.593	381.602	651.038	74.1073	870.416	1048.15	391.583	4.27548	1130.74	1501.22
29	749.479	92.7197	517.966	1530	295.842	838.71	1780	1870	1120	605.095	921.296	1140	2260.8	2570	516.389	2222.41	681.995	431.305	737.947	826.298	610.356	111.66	963.714	406.011	685.378	132.514	450.547	227.56	1410	605.539	54.9731	236.337	1391.87	1298.98	918.306	879.157	850.063	1715.63	748.232	353.297	673.81	990.383	56.3678	805.906	1028.49	371.503	14.8131	1131.48	1571.61
29.25	778.445	158.265	491.885	1590	278.892	880.104	1893.74	1905.27	1160	703.322	914.866	1020	2142.5	2290	395.758	2270	646.535	429.369	754.683	827.832	692.644	142.785	1050	440.015	663.489	194.281	418.858	173.71	1360	520.902	26.9758	209.11	1197.46	1246.97	874.207	840.827	868.511	1782.71	757.611	410.161	640.103	922.638	59.1754	770.513	1023.06	356.108	12.0373	1156.47	1121.16
29.5	766.128	154.099	510.101	1670	277.219	879.764	1900	1900	1070	919.943	1040	967.644	2020	2330	251.976	2150	739.777	350.515	734.744	852.21	805.045	122.395	1060	401.259	641.047	154.791	411.77	183.056	1320	466.961	44.3507	182.96	1419.68	1276.62	917.171	793.113	819.601	1747.42	756.798	420.128	665	922.737	75.4655	816.543	1038.88	375.926	19.1769	1189.69	829.085
29.75	774.372	131.394	583.335	1830	268.058	908.446	1830	1880	1050	1030	1040	1010	1900	2110	279.816	2140	729.891	369.086	690.565	730.725	959.577	90.055	1060	494.11	663.09	123.51	495.574	229.25	1350	435.905	63.1393	210.83	1437.55	1305.28	859.122	751.852	833.511	1746.52	884.277	389.455	670.29	914.886	55.2856	847.515	1037.76	390.661	17.7683	1341.99	683.225
30	793.49	149.046	527.129	1950	313.614	889.081	1820.78	1830	1090	1020	998.376	1010	1960	2100	295.846	2280	641.049	385.137	701.928	711.695	1020	88.825	1120	528.411	727.369	112.795	492.905	206.972	1380	447.905	64.726	232.831	1416.2	1196.28	827.091	734.442	793.816	1731.71	855.297	438.35	698.978	672.301	69.2979	735.412	1092.24	446.56	16.9628	1358.81	564.339
30.25	799.086	149.25	571.212	2100	276.555	881.928	1740	1910	1140	1110	1070	1060	2040	1730	329.256	2060	667	342.927	740.103	618.859	966.68	99.565	1070	432.658	871.82	145.719	507.662	211.371	1280	465.571	41.9778	204.296	1316.97	1066.55	875.042	763.557	731.575	1670.31	861.145	467.69	707.725	517.345	100.119	700.621	1123.6	499.592	13.1747	1262.95	482.344
30.5	741.069	199.326	550.838	2270	275.357	805.336	1770	1910	1080	1100	1100	1080	1960	1650	291.556	2189.46	700.678	377.854	761.137	351.305	1220	122.93	1090	358.916	816.923	115.167	504.561	204.52	1221.07	485.098	36.0709	209.915	1221.24	1008.87	888.841	744.744	733.584	1679.01	831.673	468.191	729.229	547.7	59.4006	712.758	1153.16	415.919	-1.06301	1085.25	500.921
30.75	695.928	240.614	493.134	2370	309.673	670.836	1810	1932.23	1020	1200	1070	1090	1960	1660	362.611	2330	640.173	277.159	708.595	239.408	1300	103.565	1080	365.616	843.721	125.219	456.507	173.573	1194.57	458.143	55.9758	231.679	1236.36	959.862	810.332	670.752	739.96	1852.78	738.148	433.916	772.771	643.13	86.1048	699.289	1308.57	459.095	1.09028	1120.29	966.763
31	730.338	227.53	535.006	2572.23	246.547	676.162	1770	1913	1040	1350	1170	1150	1972.4	1660	500.457	2280	547.629	223.665	623.153	168.111	1290	73.315	1170	442.57	890.12	160.51	447.59	220.415	1270	469.179	54.3247	234.441	1201.28	880.371	816.975	631.912	757.507	1800.59	703.14	417.309	734.162	814.352	76.3566	688.402	1361.93	535.263	18.9079	1111.24	876.912
31.25	790.179	198.727	483.195	2700	240.88	694.401	1720	1970	965.068	1290	1210	1180	1998.3	1510	755.754	2350	551.747	354.803	514.885	181.553	1570	87.235	1190	441.407	910.953	142.824	533.795	225.593	1380	445.31	55.1415	208.282	1162.42	825.697	822.347	639.774	748.35	1761.27	719.261	378.031	789.788	971.664	73.2912	637.533	1296.28	578.012	4.00751	982.31	776.232
31.5	714.369	145.871	454.433	2630	262.281	621.252	1580	1780	877.45	1340	1150	1170	2070	1220	882.099	2270	600.767	452.172	522.615	145.897	1570	86.54	1110	411.536	1000	105.091	435.41	214.722	1360	431.997	37.488	241.431	1163.8	718.042	827.948	624.295	745.976	1738.71	671.051	355.682	809.819	867.067	78.2834	591.664	1337.42	564.189	-13.8149	1076.33	743.07
31.75	764.772	105.379	448.327	2650	270.789	604.908	1490	1840	792.306	1340	1220	1160	2080	1140	1070	2350	655.554	315.747	476.504	187.504	1330	110.5	1140	423.97	1140	114.124	428.34	197.798	1420	495.952	29.7534	248.312	1100.31	672.858	779.404	566.256	745.706	1614.74	664.353	379.121	760.322	904.343	47.4452	651.99	1337.89	573.842	-2.65807	1136.57	697.811
32	770.321	102.401	450.771	2790	271.222	703.18	1620	1860	835.671	1460	1410	1070	2090	1177.6	1310	2490	722.292	251	452.103	141.943	1410	104.635	1120	381.24	1180	114.857	547.752	165.415	1530	493.494	63.5122	238.58	1009.02	1021.35	728.595	554.373	784.957	1618.58	698.38	320.354	755.628	954.337	28.1992	706.967	1291.13	541.244	-16.3181	1140.32	631.82
32.25	732.955	128.424	439.05	2800	266.661	734.574	1600	1820	956.59	1370	1480	1100	2080	1130	1410	2420	764.698	245.382	421.298	126.298	918.176	90.215	1058.02	432.681	1240	83.5048	585.243	193.492	1690	528.821	74.7879	248.036	951.079	1013.47	712.727	719.106	763.451	1669.82	679.218	348.172	716.346	1014.65	-20.4807	706.985	1223.59	488.484	-17.4958	1140.74	664.665
32.5	721.586	81.8106	491.486	3010	255.208	783.268	1660	1830	903.91	1360	1580	954.803	2130	1390	1490	2290	707.718	214.691	426.905	143.485	1150	109.28	1020	365.544	1280	136.214	614.831	173.823	1610	511.908	39.2022	261.508	972.096	920.196	837.343	711.035	779.499	1660.63	557.773	313.712	683.81	841.858	-16.1275	723.779	1162.09	522.356	-8.36204	1207.4	770.851
32.75	713.097	103.599	479.285	3060	210.924	734.631	1630	1810	868.495	1220	1430	905.635	2150	1230	1680	2171.05	696.213	245.266	398.115	146.004	713.563	112.015	1060	375.046	1400	152.705	599.655	189.964	1530	508.899	28.587	279.133	1193.85	799.923	887.634	691.048	769.203	1736.8	406.153	303.039	756.131	910.458	-29.9507	748.442	1254.01	525.579	4.95968	1092.94	872.795
33	690.431	69.2273	505.626	3090	245.319	735.306	1600	1830	782.721	987.678	1359.33	1020	2260	1110	1860	2010	641.163	264.751	347.038	130.061	747.392	94.07	1070	366.232	1500	166.614	598.266	240.129	1600	522.066	19.0983	271.224	1171.06	647.615	872.023	668.088	690.296	1667.35	635.655	288.75	710.131	884.381	-9.24189	777.043	1198.13	450.889	10.7531	1103.82	905.19
33.25	712.707	101.341	501.645	3340	269.117	709.788	1680	1810	787.14	888.948	1430	1050	2210	1170	1919.51	1870	610.876	306.751	273.168	182.878	833.59	109.605	1080	376.502	1520	125.281	555.304	222.077	1610	502.104	57.6508	311.75	1288.32	1000.36	872.288	669.556	779.255	1639.68	652.079	312.171	651.63	881.148	6.9561	807.407	1160.27	432.685	28.8625	1071.24	854.325
33.5	773.59	107.924	487.578	3430	250.322	749.923	1620	1760	838.194	704.678	1330	1040	2270	1207.5	2009.64	1670	677.505	271.558	235.16	152.504	819.405	86.5	1040	289.27	1530	121.529	492.383	185.819	1490	555.25	37.7297	310.152	1356.22	973.847	863.207	612.741	790.456	1687.86	606.716	264.956	616.007	945.695	8.90939	725.292	1106.6	507.531	9.20844	880.053	862.899
33.75	729.252	94.4848	444.184	3460	274.114	764.649	1590	1780	822.716	601.185	1170	1070	2610	1350	1980	1430	640.253	302.94	248.47	125.752	754.568	125.39	1004.2	285.605	1540	159.138	502.703	194.347	1660	659.274	47.4619	307.669	1319.58	926.113	821.419	567.524	781.743	1590.2	618.358	273.803	607.296	974.411	-0.297318	609.478	1135.26	556.991	30.3083	848.027	775.075
34	665.51	118.75	466.788	3430	309.795	792.423	1860	1790.5	801.027	531.27	1060	1030	2830	1330	2259.4	1340	653.426	268.442	257.435	174.034	794.649	101.585	1030	327.141	1560	152.886	588.714	202.984	1670	639.071	83.954	289.504	1320.75	916.216	795.912	581.046	796.942	1537	577.058	304.225	603.346	956.588	-26.3272	574.142	1122.06	589.17	17.1785	804.496	705.267
34.25	589.679	122.591	525.76	3420	312.599	788.516	1770	1680	759.577	483.043	1100	879.112	2790	1360	2510	1310	648.054	257.609	275.301	224.145	1140	97.27	1120	352.479	1493.52	149.209	601.119	240.101	1640	647.75	68.1634	289.113	1332.14	782.44	809.736	684.795	761.777	1573.68	559.263	287.793	462.57	989.413	-39.0082	623.595	1100.51	608.845	13.4116	739.875	605.515
34.5	557.066	79.4773	737.777	3410	308.146	789.491	1880	1620	749.581	354.171	1020	972.79	2890	1340	2639.49	1281.51	644.401	290.631	206.836	239.534	1190	97.89	1160	372.456	1600	121.881	629.748	211.012	1680	622.717	70.2105	276.461	1381.85	779.791	812.572	863.557	712.173	1615.31	520.424	302.262	584.405	981.711	1.21756	1193.99	1078.26	671.874	23.8656	1184.43	929.674
34.75	556.341	57.7955	723.827	3330	247.061	689.561	1760	1570	634.703	243.123	1180	951.721	2770	1310	2740	1310	597.114	284.369	229.336	214.305	932.36	109.785	1050	270.084	1510	78.6667	570.881	182.31	1550	553.991	76.1956	238.476	1430.6	785.194	843.064	979.67	716.16	1580.3	585.131	299.947	581.01	862.91	-8.49705	1179.47	1064.3	697.846	49.6511	1109.74	1001.32
35	538.776	53.7197	695.411	3300	239.561	662.486	1800	1490	610.815	374.493	1390	940.781	2940	1428.3	2890	1300	629.158	217.708	152.58	147.084	862.712	69.885	1040	248.179	1330	99.5238	535.187	192.976	1480	487.693	42.8331	201.937	1398.42	866.514	924.995	1342.03	757.454	1564.84	598.3	310.545	552.768	698.491	-5.53596	1206.12	1117.23	719.529	42.1802	921.663	814.044
35.25	536.572	82.8333	646.134	3230	300.605	657.3	1930	1560	701.329	480.047	1410	1030	2920	1640	3070	1350	668.584	221.167	221.756	138.954	976.369	116.095	1092.9	381.494	1590	117.957	616.755	188.427	1550	495.125	54.6042	216.142	1385.7	784.271	823.421	1242.26	816.113	1582.48	616.084	333.103	547.988	630.487	10.3187	1195.59	1092.65	801.668	54.2736	899.12	568.19
35.5	525.748	95.2273	556.422	3260	364.117	636.761	1910	1430	710.18	626.545	1430	978.644	2960	1560	3230	1410	821.713	211.708	218.916	176.458	1160	107.16	954.781	400.141	1570	98.4667	643.802	166.577	1540	426.768	61.795	224.056	1372.11	734.302	779.324	1178.28	754.475	1649.63	479.174	301.78	503.574	611.19	10.7392	1275.08	969.842	785.426	65.7939	1071.38	1020.77
35.75	548.214	75.7273	348.427	3290	399.006	646.122	1910	1300	682.009	597.72	1570	904.296	2950	1480	3051.24	1480	765.505	276.687	232.603	115.908	994.793	105.955	1020	455.996	1430	114.181	633.779	193.19	1440	418.14	44.1246	252.163	1295.71	722.445	861.931	1191.92	674.783	1692.96	385.237	220.179	510.447	736.135	7.33702	1263.66	973.346	717.096	10.5035	949.14	755.091
36	486.021	88.4545	199.313	3265.45	417.909	604.75	1900	1270	629.658	652.801	1690	895.356	3000	1600	3930	1540	677.639	238.768	248.557	107.336	665.716	133.85	920.338	483.019	1390	121.1	565.363	229.766	1460.07	447.732	49.3648	276.524	1453.08	699.112	810.606	1408.71	713.085	1646.11	297.314	251.084	543.394	708.115	5.34815	1240.87	957.075	698.324	16.5439	867.621	511.748
36.25	511.452	93.3864	128.218	3170	387.26	604.563	1700	1160	708.613	685.82	1630	826.227	2884.3	1610	4060	1700	678.069	214.991	227.355	94.7977	486.18	161.39	826.1	396.198	1480	172.895	523.374	202.694	1570	411.604	14.7712	273.298	1440.58	718.943	825.67	1421.63	710.718	1546.64	269.462	214.88	519.947	832.365	-25.0021	1142.06	923.686	654.891	14.4105	957.325	636.289
36.5	437.265	93.6061	132.355	3150	358.939	588.628	1650	1100	613.495	727.365	1670	755.236	2640	1574.3	4090	1850	635.911	229.335	249.63	79.3053	407.901	110.58	777.191	444.163	1660	155.109	567.829	204.181	1530	395.545	20.102	302.52	1356.43	673.375	893.157	1367.49	625.877	1539.94	221.841	203.866	527.512	843.735	-31.0083	1168.06	841.649	700.147	29.0434	956.348	502.396
36.75	441.848	161.106	120.087	3060	357.708	619.41	1640	971.313	562.662	799.777	1700	878.365	2690	1620	4079.08	1900	634.371	237.481	205.817	133.042	350.414	141.535	871.271	535.433	1670	124.052	545.642	211.585	1610	385.054	62.3666	350.16	1344.29	615.922	902.029	1511	607.897	1536.59	121.872	215.64	551.289	839.623	-14.2686	1183.69	808.787	789.558	37.2358	919.491	481.765
37	448.221	116.076	78.824	2980	364.845	574.939	1800	783.339	550.527	830.313	1590	765.867	2740	1550	3920	1920	594.327	307.163	213.042	107.634	294.221	96.605	877.057	534.342	1450	137.576	521.678	209.573	1530	386.333	82.8452	406.154	1258.28	550.501	907.796	1435.25	598.656	1523.11	83.8371	228.678	526.728	794.487	-11.2302	1213.46	820.758	784.485	28.1296	883.812	462.891
37.25	388.055	101.939	90.7793	2860	283.83	533.54	1720	639.257	551.176	731.313	1540	654.79	2670	1410	3830	1715.6	648.728	289.086	169.687	88.6679	333.842	81.82	850.752	459.213	1240	127.391	538.009	175.56	1270	385.807	78.3041	401.95	1412.24	816.547	926.228	1444.71	651.701	1431.79	119.456	203.454	588.129	690.727	18.4527	1285.62	838.88	937.12	52.8072	825.935	538.8
37.5	421.162	45.8409	90.5866	2910	268.029	601.243	1820	545.889	526.437	798.801	1650	709.06	2770	1350	3990	1830	678.485	334.013	175.156	59.5992	244.207	95.83	758.071	479.137	1400	131.552	505.311	172.222	1252.78	357.458	61.0391	409.917	1369.01	812.17	896.345	1477.63	670.276	1437.91	91.3762	218.834	583.779	619.858	-1.0588	1267.9	867.172	885.187	63.3254	878.467	216.909
37.75	444.859	66.8485	101.978	2950	314.883	603.223	1840	524.719	474.212	566.351	1750	744.511	2860	1490	3970	1790	762.119	297	186.893	92.1679	193.495	154.55	702.262	571.175	1520	127.091	512.804	222.661	1420	405.03	59.7686	524.929	1396.2	723.305	895.586	1362.5	657.293	1442.4	3.28367	252.557	606.887	632.947	-13.2237	1282.14	815.552	827.931	54.6042	979.575	509.876
38	458.372	139.515	89.9106	2800	266.105	453.617	1880	518.807	440.491	355.341	1665.37	721.674	2610	1550	4080	1720	696.307	271.79	217.111	101.019	259.73	144.275	695.976	523.84	1280	141.605	569.532	195.496	1450	432.967	67.9332	534.862	1340.12	642.824	917.574	1432.48	664.842	1406.33	-14.029	231.226	525.417	562.315	10.8946	1331.66	829.955	827.597	86.0674	1056.24	423.629
38.25	406.765	107.924	82.5754	2810	260.965	417.84	1840	446.529	475.982	355.659	1690	892.202	2523.45	1440	4000	1740	604.733	283.524	251.416	94.0191	506.144	100.655	754.376	444.913	1120	163.514	482.358	163.315	1329.43	382.158	50.3912	478.418	1413.03	979.767	955.699	1447.69	661.676	1318.15	-9.14804	215.477	481.923	532.787	20.2505	1281.5	803.597	784.477	11.4053	1166.25	355.767
38.5	391.745	90.4318	87.0447	2680	264.111	434.764	1730	463.064	499.969	414.313	1610	853.828	2430	1260	3910	1690	595.995	277.288	211.775	85.7863	704.333	73.84	718.419	405.559	993.532	101.057	452.84	185.516	1330	315.908	53.4729	394.555	1373.8	792.584	914.696	1454.19	645.267	1214.24	4.02591	216.472	517.948	900.008	11.4219	1342.52	703.373	957.305	48.4175	1034.81	257.58
38.75	443.41	70.0985	88.6564	2690	231.71	438.047	1910.93	429.582	510.851	615.327	1500	816.06	2400	1250	3800	1610	553.5	306.837	142.599	100.359	748.707	145.675	793.471	414.76	1050	125.843	527.68	192.407	1320	419.753	79.011	339.526	1350.38	751.62	954.763	1404.22	683.672	1336.17	-9.16623	218.188	541.618	956.564	-7.90958	1397.2	663.673	817.941	94.8585	1007.44	194.399
39	467.659	122.121	110.193	2690	291.313	428.728	1950	444.561	605.122	640.327	1570	856.79	2460	1400	4000	1550	635.005	352.438	157.817	112.332	766.005	178.315	786.829	458.27	985.283	162.171	592.896	232.27	1380	510.836	99.9582	288.711	1360.68	718.508	963.476	1428.86	659.642	1321.8	-39.0064	230.201	504.456	914.682	-15.648	1444.72	1127.37	833.618	73.3666	1179.5	595.147
39.25	347.007	99.1061	90.1257	2560	234.813	436.331	1780	387.754	565.604	642.498	1750	808.009	2370	1390	3870	1610	551.931	345.365	146.233	118.58	813.716	79.15	823.533	515.171	805.129	159.952	531.599	216.105	1350	550.625	72.3597	239.06	1191.46	816.231	973.327	1356.46	637.043	1304.18	-36.2527	160.778	498.879	660.387	2.09035	1352.05	1280.38	882.657	73.6485	1196.85	720.542
39.5	302.003	84.9394	79.433	2510	253.377	623.106	1850	295.889	573.081	633.403	1740	649	2220	1210	3640	1410	501.757	323.502	164.672	80.5878	822.032	73.54	749.762	530.289	682.494	162.529	505.986	183.427	1330	647.842	45.9352	182.007	1374.61	891.633	1042.68	1196.8	667.557	1256.22	-38.0999	130.297	536.275	574.521	12.5693	1377.78	1117.21	796.438	83.3683	1150.75	357.099
39.75	344.466	66.8182	106.941	2430	270.363	578.061	1850	342.95	601.036	708.346	1590	653.691	2110	1210	3840	1290	594.916	343.322	160.061	95.7824	918.878	90.45	770.733	472.601	740.678	121.124	496.531	155.927	1330	679.265	47.5078	184.843	1379.13	875.118	1150.51	1281.11	740.017	1144.97	-40.7264	100.405	527.006	514.801	-12.9362	1339.41	1137.9	754.439	69.5417	1160.46	274.239
40	456.641	87.6212	73.838	2500	240.485	712.378	1950	345.269	566.369	813.848	1660	636.837	2100	1330	3870	1090	633.589	327.412	122.515	122.859	841.54	96.04	773.686	410.593	655.052	113.257	512.68	176.423	1270	629.372	28.4673	250.053	1365.99	876.253	1047.46	1383.79	713.982	1146.87	-35.6099	115.508	558.865	753.652	-16.2445	1303.57	1440.49	713.781	13.5547	1220.39	856.58
40.25	427.683	102.818	93.5251	2330	238.868	661.752	1870	474.07	586.667	867.412	1520	508.966	2180	1030	3820	896.639	646.777	374.034	142.015	86.7176	714.865	114.515	739.686	450.186	618.76	141.157	427.304	174.738	1210	653.158	31.2843	329.914	1319.1	855.797	986.9	1338.01	666.693	1201.17	-33.0357	127.249	511.909	761.383	6.06862	1244.9	1416.03	675.337	27.7939	1192.03	674.211
40.5	407.493	127.856	70.1313	2120	204.228	630.009	1830	472.041	539.572	792.682	1580	430.631	2240	904.876	3740	809.598	659.743	333.433	122.756	133.286	681.032	71.66	673.248	568.403	717.047	128.8	435.7	163.552	1090	661.441	61.8363	406.104	1279.53	642.997	1081.82	1061.76	675.301	1274.76	-56.9996	130.131	493.207	662.146	-15.4411	1174.32	1420.67	616.783	20.4106	1136.93	635.194
40.75	420.052	58.0833	88.9302	2136.29	238.246	674.115	2050	499.111	570.878	797.659	1720	405.498	2340	956.589	3910	735.181	619.406	387.425	130.183	132.882	690.117	129.895	585.457	588.517	657.24	130.571	467.601	165.073	1130	716.393	68.8455	418.61	1278.69	905.448	1003.12	1257.81	660.13	1272.35	-47.2056	155.05	528.289	723.601	-8.13614	1164.05	1378.72	647.24	41.6434	1081.81	805.261
41	372.772	94.6894	124.21	2090	260.237	650.027	2080	676.792	591.649	850.791	1630	470.97	2270	1010	3960	583.196	612.827	376.927	120.813	117.45	854.703	108.75	614.676	503.202	552.395	106.762	454.291	182.778	1020	709.941	34.5748	367.659	1246.3	896.061	975.338	1138.11	643.579	1222.36	-32.0379	112.981	550.036	721.377	-2.96845	1234.78	1367.35	639.396	19.0982	1032.35	769.396
41.25	400.841	116.326	107.123	2000	223.778	662.673	2290	958.056	582.545	806.943	1660	545.773	2130	1010	3790	459.651	617.797	397.125	121.92	107.401	735.261	119.285	594.271	466.068	565.665	146.076	477.646	164.532	1030	651.61	55.1161	356.415	1192.82	838.791	991.373	1196.42	590.27	1270.8	-34.1079	101.241	525.531	636.036	-4.23111	1230.03	1301.13	638.37	8.57187	1006.8	631.407
41.5	454.469	100.841	114.743	1970	235.971	727.563	2330	996.377	602.942	732.592	1871.96	527.948	2100	972.168	3710	415.536	620.297	380.609	137.496	109.004	685.532	91.88	547.29	459.49	716.481	167.048	450.66	213.282	952.663	584.015	58.7711	577.417	1170.59	785.4	1042.9	1030.06	510.311	1220.4	-28.6435	122.388	567.799	575.387	-10.2118	1199.49	1175.99	679.817	15.9195	1054.3	571.943
41.75	385.586	84.0076	69.5503	1810	207.83	683.171	2110	927.912	523.96	586.261	1920	458.622	2170	959.99	3700	275.449	464.693	280.206	81.6565	64.8206	484.225	59.775	519.367	382.544	781.215	93.8429	395.894	98.8871	766.337	429.994	66.2572	543.944	1149.14	682.114	1002.4	1225.13	514.148	1190.51	-25.9604	126.883	578.81	625.656	-11.5783	1177.97	1144.86	641.312	14.7598	1160.88	636.628
42	367.259	33.9015	103.067	1690	179.927	684.633	2110	822.55	511.441	594.024	1980	487.069	2140	1160	3780	287.579	406.317	334.888	82.0305	73.6107	469.703	58.215	599.733	375.928	893.927	71.3762	386.439	112.907	547.757	375.429	59.1037	563.647	1085.96	723.291	1010.96	908.392	571.458	1118.74	-35.3308	130.76	591.903	622.379	-11.7522	1167.86	1162.33	593.149	43.5346	1184.16	546.126
42.25	434.941	65.9773	227.64	1690	260.693	766.306	2290	954.281	659.514	631.275	2160	575.575	2080	1710	4040	352.14	516.277	424.245	126.45	109.714	764.761	113.71	742.933	536.099	1050	196.138	434.07	317.847	403.189	447.384	43.0974	534.357	1033.09	1001.14	1077.81	1068.09	554.203	1036.73	-33.0781	125.82	539.796	535.998	1.54459	1094.57	1140.37	593.062	59.253	1178.47	305.21
42.5	477.935	74.0758	189.204	1620	265.623	769.318	2350	958.921	579.942	766.54	2080	596.622	2100	1660	4060	363.355	545.837	444.103	128.855	122.401	789.995	75.255	630.091	477.894	1135.62	179.705	442.099	486.202	274.843	334.628	32.6436	397.909	1007.66	951.772	990.525	907.28	531.736	988.158	-46.7626	135.395	457.882	465.375	-18.0769	1021.47	1223.46	542.836	36.044	1093.96	259.785
42.75	446.172	95	235.182	1580	273.857	729.056	2290	796.664	511.631	768.943	2080	677.953	2200	1680	3950	564.47	531.649	412.017	94.126	104.031	852.725	82.35	640.405	451.582	1170	116.648	425.108	552.742	211.388	238.39	49.654	483.403	1033.46	929.924	954.948	1101.66	571.462	1031.68	-52.1404	122.476	496.953	598.964	-19.1623	1117.93	1247.26	609.39	37.5602	538.673	485.432
43	490.666	65.8864	344.587	1360	264.945	666.847	2040	783.482	493.095	749.322	2470	690.567	2080	1870	3990	616.393	606.812	337.597	95.5611	92.8893	913.005	59.135	599.143	459.806	1110	135.209	452.043	707.932	226.654	238.732	58.9786	444.495	1006.78	878.304	945.88	1052.88	534.991	1187.22	-38.3935	124.723	465.588	719.673	21.4023	1198.46	1193.73	603.756	39.2651	612.041	393.705
43.25	567.931	115.591	413.662	1290	231.678	690.236	2171.56	812.041	528.617	789.066	2450	736.798	2000	1840	3840	486.093	539.906	349.022	116.099	105.385	977.239	108.25	730.862	408	1220	115.457	401.577	781.27	192.325	242.083	58.9772	393.162	987.61	827.059	876.356	944.784	533.29	1259.68	-24.9569	126.521	565.49	805.814	15.3838	1016.83	1061.17	573.569	23.5572	801.482	394.05
43.5	494.886	88.803	504.034	1250	260.216	707.122	1900	743.292	450.117	732.9	2310	808.442	1968.76	1600	4170	539.265	471.931	347.567	96.1679	116.107	1120	102.745	609.543	403.038	1270	89.9714	374.989	734.061	137.672	293.625	46.4073	414.258	968.206	880.654	944.765	900.242	517.859	1286	-19.2052	82.6927	490.17	721.572	22.3499	969.569	1107.99	548.664	10.1743	462.251	441.597
43.75	479.928	75.5076	517.201	1320	306.909	736.034	1750	740.298	430.545	752.422	2600	746.631	2110	1620	4020	735.969	460	401.893	64.3855	85.7634	1130	86.47	589.195	403.335	1220	95.3333	344.957	732.899	142.027	334.321	39.1401	370.187	894.573	861.707	911.713	646.377	545.268	1159.16	-34.8628	83.9695	405.447	643.626	33.0393	909.147	1128.43	564.023	26.1824	887.24	372.468
44	533.952	86.7727	574.293	1300	295.924	760.248	1970	782.749	481.703	687.626	2440	757.923	1950	1540	3880	716.642	490.54	344.412	75.4847	143.172	1160	112	565.833	412.361	1210	108.724	332.545	900.48	111	390.842	47.0091	410.375	1132.5	748.194	896.803	843.381	553.564	1092.26	-32.8865	92.445	420.778	676.958	19.0526	888.615	1080.71	564.888	6.13387	567.046	385.149
44.25	512.8	109.462	583.07	1270	320.863	763.144	1900	757.947	546.536	512.469	2470	899.781	1810	1550	3980	691.583	574.896	239.266	107.298	166.008	976.432	115.73	512.743	435.882	1140	125.809	335.248	964.044	139.746	383.86	56.7739	317.545	1079.95	748.224	980.985	770.137	474.639	1112.32	-44.5813	94.8086	403.497	690.88	16.0038	930.875	1082.59	550.835	-9.46905	572.158	381.209
44.5	530.993	37.6667	531.349	1320	303.766	737.232	1950	704.871	627.09	358.228	2870	920.21	1970	1620	3830	744.386	624.569	272.361	139.939	192.324	1010	109.34	535.757	431.456	1140	118.086	329.338	1030	161.876	376.22	37.6408	360.772	975.394	887.735	909.593	984.185	477.683	1095.78	-35.8501	78.078	387.182	658.119	13.2951	935.356	1064.56	591.946	41.7134	559.251	327.033
44.75	556.376	87.6894	535.232	1400	266.491	680.995	1980	701.298	651.968	313.621	2810	793.773	1870	1730	3810	837.548	691.51	275.781	134.744	172.641	1070	85.58	574.548	359.202	1080	105.695	353.973	909.464	134	351.863	45.1897	203.729	991.057	825.173	854.846	936.808	514.092	1139.8	-29.3569	83.2873	386.046	621.19	-11.3678	891.057	1126.9	539.486	26.7027	603.113	320.413
45	595.248	56.9167	508.358	1400	300.851	644.651	1730	761.161	720.18	336.844	2830	774.764	1920	1890	3790	866.748	851.46	328.051	128.618	155.328	994.108	73.76	660.138	349.734	926.76	118.7	407.518	812.218	149.249	353.723	54.2589	222.093	1067.39	746.133	879.203	851.117	548.586	1199.38	-14.1592	91.3558	349.465	650.721	4.36509	893.427	1170.91	551.627	27.9483	556.579	270.74
45.25	516.269	65.2803	491.254	1350	332.252	666.658	1760	744.149	783.414	302.104	2820	858.116	1830	2020	3760	831.358	897.51	277.717	121.599	114.637	990	124.9	720.005	401.734	725.708	118.414	422.189	826.698	117.772	380.068	56.1381	236.983	1050.46	715.98	896.758	678.17	528.805	1267.53	-8.21728	87.9723	363.542	655.829	7.29916	977.796	1058	499.15	21.5395	604.131	208.293
45.5	499.959	91.9242	520.022	1361.86	326.45	702.029	1799.67	683.082	737.775	287.469	2770	931.725	1980	2080	3760	862.67	871.683	260.991	138.95	120.698	962.374	105.385	1011.02	471.962	643.154	110.724	452.432	950.528	158.571	466.568	50.8305	320.265	998.428	826.085	868.991	894.162	519.797	1245.8	-14.7651	318.836	400.376	625.207	-5.91126	918.6	1004.09	425.163	16.1442	587.324	167.308
45.75	503.555	96.2576	465.788	1290	259.594	679.192	1730	656.485	733.293	290.919	2660	907.76	1990	1890	3670	908.838	581.03	223.348	111.962	128.733	744.631	108.785	1060	405.852	590.88	91.7619	447.556	855.726	115.447	407.229	41.5619	344.274	969.606	873.983	782.832	795.495	541.243	1227.57	-4.1914	329.423	389.724	661.784	-5.85616	840.285	1093.82	428.598	26.6351	689.091	181.532
46	484.193	65.0152	463.268	1340	297.681	692.223	1690	651.541	758.203	211.114	2680	852.571	2000	1930	3370	947.688	496.03	196.223	96.5458	119.95	724.977	66.49	1120	333.791	474.575	84.6714	423.185	713.758	104.08	419.03	39.8529	320.024	925.369	866.968	760.277	713.146	593.505	1166.41	-17.1305	617.049	357.238	621.936	-14.4116	816.949	1076.83	443.112	29.6183	527.918	187.891
46.25	457.417	64.5303	512.701	1360	296.05	714.784	1710	632.892	778.572	267.171	2850	912.73	2040	2050	3460	922.754	550.089	188.721	129.672	111.233	799.806	70.285	1210	396.125	431.798	122.238	435.91	624.895	140.556	439.964	39.9358	121.369	892.557	792.007	775.361	634.245	634.16	1182.42	-1.18036	302.682	338.979	641.045	-11.8693	985.924	978.741	478.446	20.8406	795.471	146.215
46.5	453.317	62.5152	524.64	1410	313.006	698.685	1480	675.096	827.396	279.716	3010	917.996	2210	2070	3500	972.804	568.757	243.129	123.282	159.805	974.829	80.63	1260	466.354	502.228	114.838	426.074	511.121	143.219	492.571	38.8904	15.5126	1034.39	771.209	745.1	585.317	637.357	1159.26	-33.5048	147.698	322.766	711.916	9.2999	1053.73	872.725	409.89	36.2207	720.702	174.334
46.75	455.276	74.3409	478.12	1490	286.254	767.797	1760	698.313	898.712	240.54	2740	858.459	2020	2010	3400	1057.16	620.975	257.502	139.344	128.21	1160	69.525	1390	434.19	548.97	100.2	392.207	433.057	134.426	478.875	64.3803	4.48029	1078.47	776.33	687.361	685.501	627.989	1157.91	-60.6828	102.721	357.026	791.368	-16.4858	837.432	856.561	353.864	19.007	157.64	156.659
47	506.921	88.2727	477.701	1410	271.822	794.937	1660	776.608	912.558	245.82	2940	727.88	1910	1970	3380	838.446	726.257	235.292	109.111	109.882	1160	107.335	1280	420.217	544.781	145.471	366.516	310.464	163.855	438.658	48.1866	-11.7381	1003.11	758.562	624.016	594.178	674.796	1049.79	-51.9961	100.698	313.469	778.524	-22.5007	681.476	894.144	442.706	39.2631	833.166	295.332
47.25	476.497	94.5	415.57	1345.7	241.383	804.04	1670	784.646	877.333	240.379	3320	694.176	1970	2080	3370	812.05	639.856	224.459	102.454	116.084	1164.07	113.925	1520	399.631	448.772	128.833	414.82	247.645	150.459	438.363	70.679	-30.2157	972.557	726.326	667.714	498.613	618.542	989.72	-56.2686	107.485	321.141	697.931	-11.8201	739.821	869.489	412.785	43.4668	738.505	180.414
47.5	472.583	46.75	384.427	1280	232.988	798.588	1510	793.977	878.802	208.37	3430	763.755	1970	2090	3250	550.368	718.535	223.442	143.168	116.454	1220	96.115	1860	386.335	341.936	111.138	415.779	256.464	116.189	484.804	55.7253	-28.6167	971.599	660.832	680.295	361.756	594.339	990.05	-47.7231	124.637	298.614	625.735	-21.8267	819.714	862.315	378.307	25.2133	576.618	126.332
[truncated: 48 more columns]

## Sheet: -840+1 Fsk
Time	Cell 1	Cell 2	Cell 3	Cell 4	Cell 5	Cell 6	Cell 7	Cell 8	Cell 9	Cell 10	Cell 11	Cell 12	Cell 13	Cell 14	Cell 15	Cell 16	Cell 17	Cell 18	Cell 19	Cell 20	Cell 21	Cell 22	Cell 23	Cell 24	Cell 25	Cell 26	Cell 27	Cell 28	Cell 29	Cell 30	Cell 31	Cell 32	Cell 33	Cell 34	Cell 35	Cell 36	Cell 37	Cell 38	Cell 39	Cell 40	Cell 41
0	228.435	2296.7	807.656	289.744	15.2365	762.27	252.644	431.982	682.45	1385.5	815.401	569.034	943.358	4630	229.781	1230	2630	1070	122.308	1060	2460	1620	1580	1622.39	2913	803.455	1570.8	1606.5	6171.2	8229	728.384	784.619	11056	3856.1	2430.8	884.624	4342.8	2033.9	950.231	3645.1	1436.7
0.25	212.071	2376	1123	361.003	17.2994	868.888	288.903	441.301	735.089	1651.23	1157.5	1160	1380	4694.27	296.865	1290	3070	1100	119.392	1380.73	2470	1740	1510	1770.01	3196.4	769.203	1920.5	2061.7	6674.4	9307.2	671.488	1190.6	11312	4631	2397.6	1213.3	4548.5	2855.2	1019.1	3481	1790.4
0.5	225.254	2322.9	1341.7	410.826	19.6257	937.246	311.642	428.431	894.312	1778	1525.7	2290	2160	4770	479.31	1410	3570	1200	109.939	1817.73	2560	1870	1560	1940	3650.7	853.054	2540.7	2375.2	7073.4	9995.8	614.907	1877.4	12190	5642.2	2469.1	1435.9	5011.4	4127.4	1045.1	3405.9	2179.9
0.75	214.145	2306.6	1482.8	471.703	11.9461	910.6	293.041	362.903	1043.8	1860.3	2119.3	3270	2650	5010	582.245	1720	4060	1190	97.3667	2142.53	2610	1910	1600	2130	4154.8	990.347	3431.2	2781.9	7245.4	10762	578.076	3041.8	13227	6594.4	2629.2	1622.9	5859.1	5618.2	1082.6	3280.7	2796
1	203.817	2283.9	1671.2	540.598	10.8862	951.326	282.749	375.781	1197	1954.9	2798.2	3860	3370	5210	633.045	2082.82	4390	1130	106.19	2381.24	2700	2000	1540.86	2170	4500.81	1199.6	4169.81	3061.2	7602.4	11569	633.453	4216.4	14782	7811.8	3240.8	1788.1	6822	7292.3	1360.5	3173.55	3598.7
1.25	210.343	2285.8	2021.9	570.931	12.4521	1058.2	298.361	392.717	1358.2	2027	3432.6	4390	4030	5258.38	872.913	2270	4460	1090	142.744	2782.49	2890	2150	1570	2240	4617.4	1426.54	4904	3213.9	7782.8	11807	748.884	5355.7	16255	8735.4	3871	2002	7460	9028.6	1633.38	3127.3	4087.5
1.5	219.76	2238.07	2374.2	622.783	12.3892	1196.71	299.522	382.878	1505.7	2036.5	3912.2	4790	4180	5260	1102.67	2650	4591.23	1030	115.756	3100	3079.99	2280	1736.1	2390	4776.5	1739	5447.9	3420.3	7933.21	12257	1002.5	6441.2	17422	9301	4532.2	2171.8	8016.6	10419	1907.1	3221.6	4371.3
1.75	247.012	2298.5	2655.3	688.153	16.3683	1357.5	292.34	381.367	1608.3	2065.88	4486.5	5020	4490	5156.36	1270	2840	4587.88	997.159	131.515	3390	3260	2480	1790	2470	4775.6	1976.2	5977.3	3744.3	7998.8	12154	1029.6	7120.4	18833	10039	5166.1	2170.9	8152.6	11643	2308.7	3405.8	4881.4
2	270.79	2399.9	2947.6	741.693	12.0988	1552	296.706	372.574	1744.6	2177.74	4892.9	5072.96	4680	4906.29	1220	2971.43	4390	985.077	102.354	3860	3490	2470	2020	2540	4647.9	2247.3	6419	3962.3	8246.4	11823	1176	7832.5	19819	10674	5450.9	2232.5	8258.9	12846	2509.91	3514.76	5318
2.25	307.074	2547	3154.7	800.317	14.7335	1770.3	299.862	367.314	1984.7	2307	5358.3	5250	4820	4766.81	1400	3271.26	4210	976.706	90.6923	4330	3670	2567.08	2450.84	2470	4676.3	2500.2	6943.3	4178.5	8686.6	11720	1489.4	8613.8	20289	11017	5894.1	2363.6	8672.4	13677	2625.5	3654.3	5955.7
2.5	311.482	2710.4	3261.2	840.466	12.2365	2017.6	294.02	353.161	2128.4	2313.3	5504.52	5430	4940	4800	1654.46	3590	4210	1130	102.546	4930	4244.25	2790	2890	2640	4588.5	2560.5	7722.4	4384.6	9557.8	11750	1825.1	9817.7	20437	11054	6485.2	2590	8932.3	14277	2843.1	3967.3	6347.3
2.75	284.234	2657.8	3326.1	889.156	13.0719	2208.5	322.297	359.258	2182.7	2309.8	5552.3	5219.5	5032.29	4420	1696.86	3841.61	4280	1170	130.572	5270	4630	2990	3360	2770	4590.1	2765.9	8442.7	4242.7	9956.2	11808	1932.7	10641	20061	11200	6532.9	2659.07	9106.8	14731	2973.9	4005.74	6635.4
3	306.275	2542.1	3339.8	907.161	14.2156	2410.9	324.737	371.48	2153	2357.5	5624	4980	4860	4250	1750	3910	4360	1262.75	112.274	5756.48	5030	3210	3740	2750	4477.4	3078.9	8646.6	4387.2	10247	11840	2056.4	11012	20134	11476	6400.4	2650.3	9318.6	14697	3121.5	4018	7176.15
3.25	290.518	2611.8	3235.9	962.082	12.7635	2535.2	322.767	361	2227.3	2430.8	5566.7	4628.29	4620	4060	1750	4020	4660	1302.99	95.3051	6130	5440	3560	3940	2780	4233.6	3257.8	8958.3	4441.7	10869	11796	2429.9	11327	20534	11531	6263.52	2656.8	9752.3	14631	3250	4146.04	7176.4
3.5	285.876	2784.7	3353.2	1011.1	18.1886	2731.9	345.217	356.724	2288.4	2508.8	5569.1	4432.46	4880	3880	1820	4090	4950	1320	119.318	6500	5840	3770	4281.17	2850	4338.1	3235.94	9371	4613.7	11512	11760	2708.4	11622	20660	11610	6080.2	2552.8	10130	14630	3570.3	4239.79	6948.4
3.75	342.79	2946.7	3372.1	1094.2	15.8084	2974.9	374.466	354.276	2251.3	2586.2	5623.5	4306.56	5050	4060	1870	4250	5230	1350	106.918	6830	6250	4220	4640	3040.48	4426.8	3300.4	9613.8	4852.9	12149	11922	2760.6	12155	20921	11759	5941.5	2500.9	10533	13889	3948.2	4249.1	7070.4
4	360.328	3210.2	3305.1	1171.6	16.5479	3097.66	410.468	352.125	2214.7	2578.1	5560.5	4330	5100	4220	1900	4380	5460	1400	102.267	7200	6470	4350	4910	3190	4466.6	3407.3	9840	4984.62	12434	12038	2743	11640	21253	11827	5819	2471.8	10694	13388	4044.8	4220.3	6860.1
4.25	339.547	3322.9	3229.9	1252.6	11.8473	3150.2	433.703	363.923	2204.2	2619.1	5463.7	4620	5050	4490	1810	4440	5710	1450	113.233	7780	6890	4460	5180	3450	4507.5	3501.8	9948.25	5168.6	12883	12172	2585.6	12126	21171	11824	5451.48	2410.07	11198	13232	3896.7	4360.8	6811.2
4.5	326.763	3375.3	3061.2	1335.6	10.8802	3157.4	480.207	388.722	2174.9	2558.9	5269.6	4880	5110	4950	1837.7	4270	6080	1500	88.1538	8050.96	7220	4450	5180	3790	4637.9	3487.7	9611	4996.4	12935	12498	2552.8	11926	20925	11749	5157.8	2236.5	11484	13317	3953.5	4554.6	6952.3
4.75	353.322	3416.3	2875.1	1415.6	14.7096	3073.8	521.478	419.673	2068.3	2518	4893.1	5400	4780	5240	1750	4210	5660	1540	122.328	8070	7270	4580	5290	3950	4749.1	3269	9280.5	4990.1	13339	12834	2547.8	12448	20057	11719	4735.6	2128.9	11497	13314	4117	4584.9	6738.8
5	335.926	3508.2	2788.3	1406.7	12.5958	2910.7	575.614	408.135	1972.4	2439	4766	5740	4600	5370	1700	4350	5820	1600	103.99	8190	7480	5250	5380	4080	4744.4	3199.4	9225.54	4865	13192	13415	2506.9	12647	19819	11444	4368.1	2044	11175	13126	4164.2	4853.1	6351.6
5.25	295.917	3590.6	2534.3	1290.1	6.5719	2810.2	557.987	365.367	1790.1	2348.8	4625.4	6099.21	4540	5930	1630	4429.21	5870	1600	84.1282	8200	7440	5610	5420	4340	4512.3	3265.5	8766.9	4746.4	13168	13695	2207.1	12634	20012	11186	4019.1	2011.5	11154	12572	4267	5167.8	5998.3
5.5	313.044	3666.3	2356	1272.9	6.0868	2801.1	611.586	373.699	1717.7	2310.7	4403.8	6370	4120	6180	1590	4570	5670	1630	122.569	8070	7160	5650	5330	4750	4380.6	3229	8410.1	4668	12697	13988	2109.1	12373	20064	11114	3599.9	2148.7	10830	11994	4243.1	5692	5768.4
5.75	340.21	3896.1	2372	1344.5	9.7844	2838.1	767.228	469.059	1737.4	2240.7	4134.9	6624.36	4050	6370	1500	4834.29	5620	1730	125.144	7770	7050	5390	5398.13	4979.87	4536.1	3093.2	7474.7	4553.5	12627	14107	2031.2	11937	19162	11038	3424.4	2249.1	10545	11659	3798.47	5811.7	5452.2
6	343.036	4167.2	2429.1	1318.2	12.3443	2880.9	824.522	510.809	1708.3	2131.9	4046.07	6500	4090	6325.25	1330	4970	5540	1800	95.9872	7510	7070	5200.58	5320	5280	4496.6	3000.3	7091.4	4436.5	12498	13932	1865.6	11562	17984	10469	3274.7	2328.5	9985.6	11530	3501.1	5727.9	5154.8
6.25	364.55	4216.6	2460	1332.8	8.1257	2934.5	901.427	541.709	1610.6	2018.2	3961	6720	3960	6250	1340	5130	5480	1875.7	107.664	7280	7050	5320	5380	5650	4682.9	2918.2	6833.8	4213.2	12189	13670	1628.6	11372	17600	9745.7	3074.3	2393.8	9441.7	11274	3354.6	6015.9	5067.38
6.5	371.373	4187.2	2383.6	1361.8	15.6018	2899.6	969.205	583.158	1605.3	1934.46	3847.7	6670	3830	6210	1260	5300	5410	1780	93.6487	7090	6820	5180.92	5450	5870	4874.8	2912.3	6674.1	4170.23	11552	13798	1569.3	11395	17022	9432.6	2823.3	2441.7	9037.4	11142	3300.4	5829.5	4941.7
6.75	376.183	4111.4	2214	1331.7	11.7425	2730.6	955.708	580.457	1626.7	1831.2	3659.7	6390	3660	6230	1134.64	5270	5280	1850	119.903	6930	6650	5220	5360	6120	4908.5	2959.2	6341.6	4044.1	11303	13310	1605.41	11104	15205	9001.2	2633.2	2421.6	8819.5	11180	3259.4	5754.83	4819.2
7	400.092	4057.4	2121.8	1268.1	8.8503	2624.1	996.136	596.186	1670.4	1816.5	3517.7	5950	3370	6140	1050	5150	5140	1930	120.564	6840	6590	4970	5260	6250	5042	2855.8	5814.3	3773	11209	12876	1627.6	10711	14775	8738.9	2546.7	2490.1	7887.9	11532	3300	5616.4	4687.9
7.25	403.527	4114.8	2697.6	1358.8	10.3623	3136.1	983.494	635.156	1456.3	1847.89	4065.7	5760	3340	6140	1020	5090	4820	1890	104.631	6810	6290	4880	5040	6350	5316.8	2901.3	5501.6	3537.5	11253	12422	1533.1	10842	13972	8133.4	2329.6	2497.8	7775.4	11909	3182.9	5304	4600.5
7.5	404.766	3991.6	2618.3	1330.8	11.3832	3076.5	975.668	639.008	1560	1832.6	3840.4	5610	3490	6450	944.303	5008.5	4460	1960	124.523	6662.73	6040	4500	4920	6510	5643.3	2899.55	5517.3	3460.3	10964	11626	1458.4	10836	13438	7695	2258.1	2483.6	7872.2	12032	2928.3	5065.4	4576.7
7.75	448.103	3758.3	2558.7	1247.9	9.6257	3086.1	1047.2	643.181	1629.01	1840.6	3720.1	5430	3480	7080	939.936	5030	4290	1937.41	106.636	6570	5630	4370	4850	6480	6107.3	3045.9	5328.3	3192.8	11032	11074	1413.4	10622	12918	7623.1	2015.5	2379.29	7497.9	11880	2784.7	4560.54	4473.88
8	457.769	3637.9	2436.6	1270.9	10.4611	2989.7	1007.2	651.025	1732.9	1812.5	3632.8	5090	3350	7130	934.977	5073.89	4000	1910	108.233	6530	5470	4390	4880	6620	6043.8	3142.9	5310	3072.7	10766	10596	1271.8	10258	12718	7189.5	1868.4	2179.29	7288.9	11619	2548	4179.3	4457.2
8.25	460.669	3535.58	2327.5	1339.7	15.7156	2920.1	956.386	636.48	1785.1	1790.5	3571.5	4780	3204.71	7328.04	829.984	4920	3560	2000	87.459	6450	5350	4434.73	4910	6830	6094.25	3137.7	5366.2	2851.5	10017	10281	1405.4	10154	12535	6525.1	1874.7	2064.2	7113.3	11325	2461.8	3796.9	4262.1
8.5	464.74	3557.8	2186.5	1345.5	17.3204	2790.5	992.166	694.543	1825.7	1862.8	3411.7	4600	3120	7630	794.332	4690	3390	2090	102.928	6370	5290	4490	4930	6990	5923.1	3070.7	5076.8	2817.6	9437.2	9789.1	1392.4	9864.42	11656	5934.3	1757.9	2056.3	6848.7	10911	2494.6	3498.8	4036.75
8.75	523.018	3406.5	2047.4	1334.5	15.979	2731.8	998.248	674.975	1794.9	1906.5	3249	4440	3160	8030	743.365	4500	3160	2160	127.59	6348.69	5234.56	4350	4772.73	7320	5731.56	3085.1	4860.9	2676.8	8509.1	9585	1280	9111.71	10556	5871.3	1571.2	1933.1	6984	10602	2345.1	3131.7	3848.9
9	588.524	3238.2	2025.6	1301.5	13.9162	2755.9	1038.8	673.225	1799.3	1950.8	3221.8	4270	3180	7990	815.123	4350	2940	2250	125.779	6260	5100	4140	4510	7340	5305.2	3077	4602.5	2698	7965.8	9242.7	1236.5	8877.5	9282.9	6201.3	1432.6	1851.57	6842	9908.5	2182.25	2946.9	3915.4
9.25	600.654	3213.1	2008.75	1262.47	17.4192	2936.3	1055.2	739.378	1789.9	2078.7	3053	4290	3060	8010	777.161	4210	2692.96	2370	132.81	6040	5060	3910	4400	7300	5357.5	3157.9	4552.7	2671.8	7337.8	8762.9	1238.2	8711.5	8421.6	6256.4	1366.2	1813.5	6960.4	9279.6	2047.7	2697.9	3935.9
9.5	637.399	3168.8	1995.5	1189	12.7126	2386.7	1056.7	764.411	1745.9	2127.8	2868.5	4400	3040	8090	759.129	4060	2550	2520	116.267	6010	5080	3920	4410	7250	5191.8	3391	4398.3	2732.8	7125.5	8269.7	1267	8326.6	8244.9	5935.4	1211.6	1745.2	7113.6	8690.46	1979.7	2387.2	3808.5
9.75	692.633	3102.5	1927	1153.4	8.0299	2417.3	1012	790.337	1679.3	2231.5	2665.8	4460	2810	8230	670.658	3900	2380	2700	103.992	5880	4910	4058.87	4320	7050	4918.4	3474.3	4222.6	2844.2	6867.1	8111.3	1199.4	7920	8123.4	5996.3	1228.9	1654.8	6997.4	8052.8	1922.3	2144.4	3700.9
10	758.763	3038.4	1838.7	1186.3	13.0778	2334.8	1000.18	754.38	1675.2	2302.8	2581.2	4600	2700	8510	676.868	3720	2180	2850	116.805	5560	4780	4090	4255.5	7020	4605.5	3643.05	3959.8	3094.1	6702.1	8028.2	1250.09	7839.7	7977.4	6213.71	1202.5	1486	6979.6	7686.91	1899.4	1924.3	3762.8
10.25	831.923	2900.6	1781.4	1133.4	17.9551	2303.2	1012.6	662.676	1797.1	2384	2501	4250	2570	8420	697.174	3670	2040	3000	122.426	5380	4700	4041.34	4264.54	7050	4450.8	3846.9	3692.3	3340.2	5963.7	7768.8	1336.9	7604.8	8247.3	6180.8	1057.6	1541.3	7114.4	7151.5	1967.9	1719.8	3971.4
10.5	938.947	2717.7	1788.2	1070.8	11.3713	2207.6	1064.6	634.758	1866.8	2491.4	2383.5	4180	2646.96	8450	745.919	3410	2010	3163.08	129.982	5230	4660	4200	4380	6800	4394.3	3733.9	3521.32	3385.9	5392.8	7799.5	1502.5	7158.1	13613	6187.8	1057.1	1497.4	7209.7	6576.6	2047.6	1653.3	4077.5
10.75	994.618	2560.7	1677.7	993.302	8.4581	2124.7	1099.91	591.936	1857.8	2533.6	2193.3	4210	2560	8560	819.8	3230	1900	3180	120.431	5080	4540	4480	4470	6709.71	4423.4	3770.5	3344.9	3486.89	5140.1	7786.1	1531.4	6904.8	13488	5948.2	1024.5	1389.8	7301	6239.04	2140.38	1641.9	4071.3
11	928.515	2306.8	1543	919.708	6.3443	1900.7	1069.7	593.173	1786.6	2439.3	2034.3	3950	2410	8470	755.01	3130	1690	3190	135.549	4920	4410	4490	4660	6790	4381.5	4016.5	3163.4	3625.5	4882.2	7807.6	1561.2	6392	12782	5920	891.946	1342.4	7422	6106	2272.7	1631.1	4158.7
11.25	894.947	2079.7	1485.4	903.946	6.0838	1813.7	1013	636.661	1788.3	2411.3	1961.5	3840	2380	8440	746.142	2930	1590	3220	149.128	4750.21	4160	4410	4530	6760	4341.2	4235.7	3016.6	3740.5	4643.2	7860.9	1580.1	5614.7	12951	5884.8	882.639	1278.4	7727.6	5765.9	2457.5	1588.7	4167.48
11.5	953.237	2014.8	1434.9	920.256	14.3982	1674.5	969.882	590.707	1817.4	2479.3	1941.8	3860	2470	8380	816.603	2740	1530	3123.26	122.02	4640	4210	4500	4650	6660	4372.3	4038.6	2771.8	3816	4741.79	7622.8	1539.4	6898.9	12714	5630.63	777.005	1220.21	7813.2	5579.9	2442.4	1471.8	4030.1
11.75	1023.7	1885.8	1372.9	903.107	8.7964	1536.9	826.33	573.824	1775.8	2452.4	1880.3	4160	2450	8180	807.761	2580	1550	3060	85.6256	4600	4220	4580	4799.23	6350	4310.7	3976.5	2589	3812	4892.7	7694.4	1575.3	8199.33	12108	5488.13	739.658	1134.1	7547.8	5449.2	2466.9	1484.8	3886.4
12	1082.6	1746.4	1438.6	863.194	10.3862	1520.8	808.668	561.906	1796.7	2369.9	1814.7	4090	2500	7500	790.729	2490	1432.69	2910	102.797	4470	4160	4470	4740	6030	4203.2	4232.3	2513.2	3826.4	4956.7	7908.4	1555	8107	11963	5464.2	750.094	1144.9	7385.4	5312.6	2596.9	1612.2	3774.3
12.25	1133.6	1590.4	1530.1	809.077	11.2575	1605.2	869.235	603.556	1825.1	2307.3	1725.3	3990	2430	7150	756.894	2440	1380	2820	135.167	4260	4140	4451.27	4465.46	5855.36	4169.2	4142	2471.2	4262.2	4730.1	7995.7	1563.66	5481.5	11649	5241.8	670.797	1147.7	7306.6	5064.2	2692.5	1648.2	3649.1
12.5	1018.7	1517.9	1622.4	791.46	10.2096	1657	990.721	652.064	1800.5	2204.4	1674	4071.43	2370	6990	797.003	2293.69	1380	2780	112.71	4061.49	4120	4520	4620	5840	4004.4	4270.3	2581.44	4534.3	4816.1	8352.5	1827	6528.7	11298	5191.9	631.599	1072.4	7202.5	4928.1	2868.9	1729.4	3739.4
12.75	934.13	1472.9	1569.1	702.514	30.997	1693.3	1002.89	693.551	1647.8	1979.63	1566.2	3980	2375.54	6990	815.19	2210	1310	2700	105.746	4050	3980	4440	4680	5790	4095.9	4382.9	2645.5	4825.3	4833.3	8846.88	1696.5	5967.8	11239	4918.6	662.144	1055.2	6933.2	4686.8	2858.6	1651.4	3694.8
13	993.491	1428.3	1593.7	669.644	312.039	1717.9	1066.1	771.431	1498.3	1902.8	1481.8	3840	2370	6890	833.558	2240	1260	2480	137.715	3880	3840	4358.85	4510	5470	4058.1	4354.37	2689.4	5038.5	4829.2	8806.9	1530	6357.94	11189	4781.9	650.549	1049.3	6660.1	4416.91	2857.5	1691	3334.6
13.25	1059.9	1397.4	1751	699.688	382.245	1866.2	1203.7	951.753	1406.3	1885.6	1493.3	2970	3780	12000	792.013	2150	1230	2310	131.638	3770	3860	4750	6140	4800	3796.7	4372.8	2822.9	5372.7	4753.7	9094.8	1600.91	5115.1	11167	4644	604.312	997.47	6462.2	4063.6	2750.8	1747.6	3098.4
13.5	1029.3	1297.7	1744.2	721.847	350.467	1879.8	1270.3	1089.5	1279.6	1674.7	1396.15	2920	3550	11778.5	709.477	2046.5	1100	2120	123.362	3590	3850	4500	6270	4910	3572.6	4483.2	2916.3	5530.2	4590.6	9162.17	1481.6	6199.5	11104	4266.9	579.658	935.565	6340.4	3789.9	2777	1821.5	2994.1
13.75	1001	1176.2	1681.8	673.133	350.413	1863.9	1301.3	1305.6	1186.1	1509.4	1320.7	2860	3520	11600	690.703	2060	897.83	1780	62.618	3360	3910	4430	6090	4840	3376	4378.5	3028.68	5747.5	4689.6	9576.8	1583.5	6444.2	10900	4274.3	616.297	838.692	6237.1	3653.5	2804.3	1991.2	2692.6
14	1018.1	1120.6	1672.7	640.005	374.449	1839.8	1356.2	1437.3	1229	1394.7	1263.3	2880	3560	12100	773.216	2060	929.64	1770	128.413	3300	3810	4290	6100	5140	3327.5	4520.4	3246.2	5626.38	4618	10142	1685.41	6275.2	10955	4397.7	495.644	788.115	5858.3	3472.2	2743.8	2147	2596.9
14.25	1060.14	1156.17	1705.6	688.803	359.323	1864.3	1362.8	1509.7	1286.4	1290.8	1237	2630	3410	11800	760.758	2020	884.12	1670	110.064	3104.23	3720	4140	5900	5030	3369.7	4387.6	3338.7	5957.5	4791.2	10589	1787.1	6061.1	10660	4188.4	450.787	746.255	5762.9	3376.9	2692	2451.4	2384
14.5	1171.4	1163.4	1690.7	719.069	370.524	2001.5	1392.8	1600.4	1355.4	1187.8	1146.37	2510	3374.17	12000	693.242	1960	804.825	1380	84.6256	2912.04	3670	4210	5820	5140	3278.7	4411.3	3355.9	5847.2	5026.5	11049	1924.5	5770.9	10168	4139.7	445.634	722.701	5736.2	3319.3	2482.81	2747.5	2300.4
14.75	1243.7	1208.1	1678.47	723.358	391.168	2111.5	1454	1710.7	1275.5	1104.9	1064.1	2690	3260	12300	725.839	1920	773.067	1290	97.8436	2850	3830	4130	5900	5000	3368.3	4425.4	3453.8	5710.9	4834.7	11196	1950.6	5435.4	9786.4	4033.6	479.95	662.828	5681.7	3033.4	2339.41	2921.5	2198.7
15	1265.9	1157.9	1679.3	712.949	409.919	2097.4	1438.2	1776.2	1138.4	1099.5	1032.3	2750	3080	12000	756.668	1860	817.295	1320	76.1897	2850	4080	4080	5950	4770	3507.4	3987.7	3482.88	6154.9	4650.1	11270	2134.1	5638.96	9451.6	3826.8	463.327	642.568	5677.5	2893.1	2326.9	3220.2	2212.7
15.25	1303.7	1121.5	1663.7	696.097	382.401	2099.9	1378.3	1898	870.437	1011.8	996.866	2690	3170	11200	713.642	1820	793.362	1240	89.5462	2760	4120	3880	5830	4630	3618.1	3780.2	3357.3	6217.3	4744.9	11407	2259.9	5267.5	9423.9	3894.8	490.267	598.408	5272.1	2668.5	2191	3379.4	2225.6
15.5	1325.8	1121	1661.7	731.778	425.096	2172	1370.2	1968	731.535	883.414	964.702	2640	3170	10500	712.719	1760	752.447	1270	113.149	2620.8	4120	3700	5550	4549.12	3719.3	4081.51	3245.7	6499	4758.96	11118	2102.5	5199.6	9086.3	3195	426.787	501.962	5117.7	2491.3	2085.38	3506.7	1889.7
15.75	1344.2	1169.1	1678	757.307	467.248	2275.1	1344.4	2096.9	659.191	861.803	962.36	2470	3020	10100	756.994	1810	637.725	1303.38	108.931	2470	4190	3420	5190	4350	3749.5	4126.2	3173.5	6807.8	4647.9	11123	2055.9	4951.4	8524.3	3807.1	405.654	507.994	5204	2644.5	1950.3	3569.8	1786.3
16	1359.6	1195.5	1639.1	763.033	455.401	2354	1310.4	2170.9	631.431	890.557	949.401	2470	2940	9876.46	683.658	1790	550.006	1290	104.582	2280	4270	3070	4890	3990	3702.7	3827.8	2999.4	7097.6	4675.6	10784	2152.3	4944.4	8136.1	3528.9	427.49	606.882	5075.7	2916.6	1821	3763.3	1922.5
16.25	1433.8	1223.6	1647.1	748.263	506.204	2420.79	1290.5	2252.05	567.022	872.965	910.224	2490	2950	9870	618.368	1690	521.696	1280	94.0974	2238.7	4580	3050	4910	3892.2	3618.4	3021.8	2672.4	7425.77	4599.4	10092	2288.7	5083.1	7847.9	3448.3	396.46	583.237	4887	3033.3	1735.3	3886.2	1929
16.5	1558.3	1583.87	1603.6	864.174	587.988	2595.2	1594.8	2303.9	953.409	1028.4	870.764	2410	3020	9700	649.21	1710	557.412	1480	125.603	2250	4640	3050	5210	3730	3456.7	2873.8	2441.2	7347.3	4459.7	10027	2283.7	5212.5	7566.5	3430.05	298.708	617.908	4663	3153.6	1724.28	3876.8	1915.2
16.75	1658	1713.73	1442.6	916.928	662.042	2901.8	1625.1	2326.12	946.154	1087.1	895.028	2530	3020	9210	747.771	1750	583.45	1700	106.944	2300	4750	3050	5390	3590	3336.2	3238.06	2282.5	7465.8	3878.5	9792.1	2270	5144.6	7341.3	3426.8	294.837	532.885	4592.6	3439.9	1781.5	3769.7	1998
17	1716	1817.4	1368.25	921.898	665.039	2993.5	1619.4	2261.9	954.014	1082.5	870.617	2470	3040	9260	770.032	1730	587.675	1860	117.641	2270	4840	3020	5260	3510	3375.53	3947.4	2243.7	7356.02	3929.3	9670.7	2348.25	4927.2	7065.2	3422	340.96	586.917	4222.5	3837.2	1780.3	3797.2	2081
17.25	1685.5	1865.4	1332.28	960.33	713.075	3007	1533.9	2242.2	918.087	1078.5	837.396	2467.36	3040	9800	753.319	1680	562.877	1950	102.554	2100	4800	2930	5360	3310	3268.8	4223.9	2101.6	6996.1	3824.5	9216.1	2341.1	4970.7	6302.1	3525.1	349.475	612.627	4041.2	4254.3	1728.44	3876.6	2023.4
17.5	1734.5	1919	1281.6	970.13	693.82	2983.8	1484.3	2271.9	859.437	1110.4	856.074	2520	2930	9720	698.377	1590	523.494	2098.11	119.028	2060	4710	2999.23	5640	3100	3163.8	4416.3	1952.3	7219.3	3850	8891.5	2302.8	4616.5	6468.8	4218.2	341.639	644.734	3965	4346.3	1817.7	3793.8	1934
17.75	1815.7	1975.3	1186.3	980.698	691.65	2976.1	1433.5	2230.1	839.611	1163.7	877.424	2480	2940	9680	684.403	1590	457.906	2240	120.567	2060	4300	3050	5670	3026.48	3195.7	4335	1872.1	7790.1	4161.4	8378.4	2376.4	4860.8	6532.9	4775.9	419.505	592.012	3841	4141	1679.9	3726.4	1854.2
18	1889.1	2050.7	1148.4	989.028	716.877	3036.1	1383.78	2184.1	853.709	1156.17	822.419	2420	2780	9280	669.458	1490	469.365	2380	117.736	1920	4110	3130	5857.65	2930	3234.8	4396.6	1910.1	8066.5	4618.9	8071.6	2508.2	4299.4	6364.4	4499.9	332.391	581.364	3761.7	4194.8	1699.1	3446.49	1896
18.25	1896.3	2093.3	1099.4	977.105	695.509	3082.41	1368.4	2120.2	894.345	1194.7	835.671	2370	2830	13900	721.9	1440	489.269	2540	116.138	1920	5440	3260	6070	3170	2908.5	4540.5	1956.6	8244.9	4898.5	7951.3	2503.4	4557.5	6237.6	4832.1	353.158	633.012	3717	4241.3	1726.5	3284.1	1984.1
18.5	1933.9	2172.6	1066.4	1007.2	691.805	3118.3	1324.4	2183.5	923.952	1243.1	854.239	2350	2790	13800	643.419	1440	410.523	2700	136.218	1870	5175.79	3170	6160	3152.85	2673.8	4402.7	1833.8	7883.6	4940.1	7872.3	2527.6	4555.6	6291.7	4794.7	420.535	653.547	3489.4	4275.6	1555.2	3221.9	2246
18.75	1969.86	2198.8	1038.8	987.368	688.76	3049.8	1288.3	2214.7	913.185	1233.2	865.689	2400	2720	13900	654.023	1380	379.567	2840	119.026	1860	5030	3140	6210	3270	2679.7	4244.8	1650.2	8309.4	5097.9	7847.8	2357	4192.2	6372.4	5019.6	435.079	657.728	3559.5	4292	1635.5	3245.2	2426.4
19	2026.1	2188.6	1010.4	1000.53	638.623	3030	1239.1	2248.7	935.74	1257.4	878.103	2230	2660	13800	647.89	1300	347.222	2930	122.19	1823.77	4850	3220	6130	3200	2450.5	4070.5	1465.9	8331.6	4827.2	7735.5	2196.4	4204.6	6153.9	4928.8	382.218	651.524	3392.4	4101.5	1620.3	3249.2	2284.2
19.25	1996.8	2254.9	940.38	1025	607.605	3024.2	1155.6	2297	928.709	1294.8	877.527	2060	2600	14026	718.481	1280	326.055	2900	135.867	1921.11	4670	3440	6220	3186.01	2394	4159.2	1396.6	8029.8	4321.4	7649	2078	4034.9	6334.5	4492.9	437.446	664.243	3242.2	4054.1	1659	3218.1	2312.4
19.5	1912.9	2336.8	873.588	978.823	573.198	2813.9	1067.6	2355	900.885	1266.7	846.856	1990	2583.12	14200	690.519	1310	345.67	2870	115.341	1940	4410	3400	6200	3180	2390.4	4173.4	1240.5	8295.1	3855.4	7605.75	2085	3742.6	3647.8	4759.64	526.812	766.127	3459.5	4265.4	2141.4	3235.5	2605.4
19.75	1893.8	2352.7	867.873	954.555	536.198	2646.9	1015.2	2394.8	830.605	1245.2	874.874	1940	2705	13900	606.494	1270	322.544	3020	94.9718	1970	4270	3370	6110	3180	2250.5	4260.8	1090.53	8495.1	3772.5	7389.5	2176.2	4165.9	3729.3	4381.6	572.678	783.405	3469.6	4176.7	2385.1	3410	2586.6
20	1843.5	2309.6	813.273	969.261	475.224	2587.3	985.849	2474.1	806.614	1222.1	869.44	1890	2830	13600	621.052	1200	329.883	3040	114.772	1954.65	4120	3340	6100	3170	2222.2	4170.4	1017.1	8281.96	3468	7425.7	2256.5	4185	3724.3	4561.21	624.851	741.343	3417.4	4122	2566.3	3497.7	2499.8
20.25	1818.72	2348	830.964	1025.78	405.515	2426.41	952.757	2565.5	774.106	1138.2	857.895	1730	2910	13600	540.958	1230	302.377	3080	104.223	2000	3819.95	3310	6030	3240	2088.6	4093.6	1118	9008.7	2992.12	7075.04	2273.6	4103.2	3600.7	4282.4	629.104	719.929	3215.3	3880.1	2721.5	3676.4	2598.3
20.5	1862.3	2353.2	795.019	1080.8	385.647	2273.1	942.248	2692.2	750.964	1060.4	876.062	1620	2860	13500	607.845	1140	279.558	3030	98.7154	2010	3710	3175.19	5890	3240	2058.8	4161.2	1160.8	8906.8	2816.7	6850.1	2245.84	3934.31	3827.9	3816.6	760.856	771.364	3281.1	3709.7	2878.3	3648	2587.4
20.75	1778.6	2346.7	791.552	1127.3	377.47	2234.9	936.261	2780	744.989	1039.2	891.658	1570	2810	12900	543.013	1090	286.517	3030	127.315	2020	3610	3160	6070	3260.68	2052.69	4079.3	1081.8	9050.4	3076.4	6767.6	2113.7	3330.4	4192.5	3768	773.104	839.615	3290.6	3599.3	2981.8	3764.7	2614
21	1755.4	2367.2	784.607	1127.49	355.03	2139.16	962.455	2925.1	745.05	1050	861.062	1480	2790	12600	488.923	1010	253.219	3070	81.6872	2040	3510	3180	6160	3330	2022.3	3904.9	891.371	9149.9	3705.7	6310.7	2056.6	2799.4	4791.2	3722.4	803.817	787.547	3233.7	3587.6	3294.7	3768.7	2698
21.25	1778.3	2363.69	761.555	1146.7	316.575	2020.69	993.251	2893.1	716.958	995.055	882.54	1380	2880	12500	421.552	969.716	243.377	2940	106.218	1940	3480	3200	6140	3280	2051.6	3814.6	959.94	9143.3	3760.5	6143	2034.5	2781.4	5301.6	3656.3	821.713	843.574	3101.8	3592.2	3609.8	3784.7	2617.1
21.5	1757.3	2379.4	768.649	1137.8	301.719	2073.3	1039.4	2790.2	696.812	905.186	888.9	1370	2760	12400	444.739	957.838	214.608	2850	84.382	1910	3360	3210	6210	3210	1988.2	3457.8	1255.3	8850.4	3995.4	6035.5	2112.9	2917.1	5587.6	3182.5	796.262	872.571	2978.6	3705.1	3728.25	3913.7	2699.6
21.75	1726.5	2365.77	756.669	1154.6	288.644	2111.1	1047	2681.1	709.073	874.264	875.979	1300	2767.04	12065.5	392.787	923.315	185.251	2950	94.8436	1870	3260	3270	6060	3050	1986.5	3459.5	1338.7	9337	3990.6	5760.3	1969.2	3149.9	5947.7	3062	768.97	910.678	2906.2	4029.4	4067.6	4009.7	2778.6
22	1693.7	2316.7	726.045	1151.6	276.231	2106.8	1008.8	2576.4	658.02	838.594	863.794	1410	2880	11800	409.726	913.565	214.757	3000	117.833	1880	3430	3440	6220	3090.85	1810.4	3425.49	1179.9	8868.83	3594.9	5486.52	1654.81	2890	6145.5	3062.5	619.579	829.751	2528.2	3900.9	4162.9	3598.79	2638.6
22.25	1705	2206.9	711.429	1123.1	265.027	2074.7	1030.5	2537.8	640.894	788.235	847.257	1450	3050	11600	456.774	933.329	247.415	3050	107.154	2098.71	3330	3270	6200	3268.13	1846.11	3474.9	1068.6	8622.7	3720.3	5376.6	1535.9	1948.3	6514.1	2616.6	603.119	884.568	2499.7	3961.23	4332.1	3648.9	2623.6
22.5	1692.4	2178.5	650.981	1129.1	255.722	2119.3	1025.9	2522.12	638.017	784.333	871.861	1423.4	3040	11800	377.213	969.752	281.787	2970	99.6949	2100	3380	3230	5780	3220	2043.3	3629.5	1269.8	8281.2	4127.4	5379.1	1707.3	3075.4	6812.7	2467.4	646.708	1042.7	2610.5	4388.31	4801.7	4082.1	2921.5
22.75	1651.1	2081.5	610.688	1104.9	237.437	2159.3	971.391	2448.9	630.056	778.461	879.296	1350	2871.96	11300	404.477	922.369	239.912	2910	96.6615	2160	3282.86	3360	5290	3110	2135.6	3435.01	1474.4	8097.9	3991.5	5307.1	1632.1	2487.2	7360.4	2485.2	625.485	995.216	2548.2	4390	5138.5	4160.08	3126.8
23	1626.4	2016.1	593.883	1078.6	243.353	2191.5	926.583	2370.8	666.852	804.89	900.859	1290	2910	10900	354.784	901.606	261.833	2860	110.549	2120	3250	3298.3	5040	3110	2090	3305.8	1375	8284.8	3841.6	5420.6	1542.3	2984.6	7575.77	2733.8	739.876	1032.22	2504.6	4351.4	5414.4	4050.6	3254.1
23.25	1671.8	1985.8	553.266	1110.3	256.716	2254.8	936.714	2435.43	701.451	765.02	954.296	1230	2930	10700	341.297	911.169	231.313	2790	111.367	2030.96	3240	3240	5460	2893.16	2061.2	3421.3	1414.4	8430.1	3795.8	5149.1	1515.5	3389.2	7853.2	2694.8	776.738	1027.36	2503.6	4187.1	5200.7	3983.4	3060.8
23.5	1670.9	1907.2	550.231	1124.9	257.94	2347.1	962.685	2425.3	717.913	779.554	974.026	1160	2949.13	10500	436.077	908.083	243.801	2830	108.9	2014.72	3310	3370	7030	2940	2048.5	3421.2	1462.8	8661.7	3827.5	5172.1	1414.2	3833.7	7846.9	2767.3	833.965	1078.4	2502	4019.8	5146	4033.3	3013.5
23.75	1643.6	1861.3	564.594	1085.9	250.033	2372.4	939.184	2354.2	750.748	790.785	925.144	1090	3020	10600	374.09	958.473	225.129	2920	107.4	1980	3290	3459.24	7619.37	2980	2017.7	3311.8	1756.3	8267.1	3903.7	5185	1378.5	3976.5	7954.2	2679	959.46	1177.3	2611.5	3839.4	5499.2	4103.9	3072.4
24	1470.4	1709.2	539.623	1022.9	234.072	2277.9	871.222	2248	769.098	770.861	880.83	1050	3160	10700	342.677	1010	206.421	2880	91.382	1860	3240	3470	7420	2940	1969.2	3361.8	1816.8	8309.9	3733	5284.3	1486.1	3831.6	8009.7	2361	965.49	1235.9	2636.1	3705	5600.4	4069.9	2857.8
24.25	1339	2121.5	563.63	1022.7	263.752	2511.7	837.913	2265.2	1005.47	1520.11	855.155	991.558	3120	10400	381.003	1040	209.246	2910	117.474	1830	3250	3397.93	7080	2776.8	1939.4	3359.8	1557.2	8457.9	3609	5346.02	1449.7	3781.6	8066.7	1983.4	971.886	1165.8	2699.7	3490.9	5607.5	3954.6	2855.9
24.5	1313.8	2153.8	581.63	1013.9	292.808	2440.9	800.823	2212.5	1106	1522.3	879.523	938.174	3029.83	10400	371.542	1020	222.032	2850	107.867	1760	3170	3410	7120	2820	2074.6	3255.2	1805.1	8153.5	3559.2	5265.9	1472.1	3489.8	7823.79	1580.1	999.322	1102.43	2731.5	3252	5856.1	3858.1	2660.7
24.75	1266.5	2200.5	602.279	1020.4	301.578	2380.9	735.675	2214.7	1204.4	1485	839.225	947.104	3090	10100	345.177	1010	213.608	2730	87.8333	1720	3090	3370	6850	2750	2099.5	3449.7	1924.4	7646.9	3531.8	5249.3	1549.7	3405.5	7279.1	1375	955.421	1043.6	2775.9	3164.9	6071.2	3734.49	2675.3
25	1217.97	2212.9	637.519	1036.1	332.401	2361.3	712.402	2246.9	1266.7	1535.3	885.234	895.222	3050	9700	384.487	991.534	186.693	2670	107.561	1630	3050	3250	6530	2730	2075.3	3421.3	2041.6	7750.6	3492.75	5358.38	1565.6	3260.4	6341.2	1193.6	885.797	1014.2	2836.2	2920.3	6108.3	3538.7	2549.2
25.25	1096.1	2222.5	659.679	983.171	332.165	2323.1	690.368	2244.8	1302.42	1529.8	897.011	856.505	3040	9260	440.945	1020	175.518	2660	106.185	1560	2990	3260	6480	2690	2160.7	3333.7	2037.1	7618.9	3489.1	5237.4	1489.2	3388.2	8584.46	1245.1	1136.2	1092	2857.2	3061.2	5931.1	3543.5	2636.8
25.5	1003.9	2124.3	632.708	934.5	322.03	2281.1	651.082	2115.3	1329.4	1520.5	825.372	813.947	3010	8610	442.377	973.745	171.901	2640	99.2205	1450	3040	3260	6730	2638.33	2080	3095.1	2043.7	7114.2	3595	5237.3	1342.6	3459.4	8486.1	1141.2	1105.2	1025.1	2784.3	3337.5	5899.5	3451.8	2560.4
25.75	995.512	2093.4	665.081	915.758	358.272	2347.9	689.212	2057.2	1433.42	1541.5	826.196	923.51	2860	7870	428.661	1060	233.143	2670	97.1462	1440	2920	3390	6470	2670	1924.4	3028.4	1943.9	7000	3462.2	5114.8	1310.9	3450.2	8864.5	964.279	1150.7	922.938	2683.9	3526.66	6041.3	3235.8	2635.5
26	1013.1	2237.3	729.266	942.178	445.216	2480.2	717.818	2016.5	1626.6	1636	899.518	954.959	2970	6990	416.494	1150	197.061	2657.41	125.564	1470	2720	3380	6340	2760	1912	3222	1761.3	6668.6	3571.8	5043.98	1381.3	3320.24	8988.8	888.072	1071.1	930.228	2649.6	3768.3	6018.9	3202	2850.2
26.25	951.941	2219.5	703.75	884.096	495.545	2520.9	700.23	1894.5	1640.8	1635.8	894.57	932.792	2930	6611.46	409.177	1100	162.904	2660	108.805	1420	2570	3240	6537.35	2800	2020.8	3060.5	1581.6	6673.6	3605.6	5092.5	1467.5	3369.9	9159.9	925.104	1107.4	972.595	2714	4161.6	6135.2	3058.4	2859.8
26.5	888.328	2036.9	703.643	864.876	550.326	2538.2	725.721	1781	1666.9	1554.1	867.797	925.121	2854.12	7866.25	443.484	1150	187.076	2730	102.038	1390	3230	3130	7117.65	3150	1943.9	3036.5	1515.06	6551.4	3457.2	4806.3	1517.7	3310.2	9057	774.077	1045	948.104	2535.6	4585.8	6014.9	2999.9	2763.9
26.75	873.779	2029	718.123	835.876	587.033	2577.59	735.916	1671.6	1693.58	1503.2	851.016	900.063	2700	7860	447.758	1050	191.424	2710	120.739	1430	3220	3030	6910	3110	1921.9	3099.55	1400.3	6298	3408	4944.2	1415.9	3045.1	8574.3	762.671	1051.4	895.577	2437.3	4770.4	5983	2931.9	2766.8
27	792.968	1946	671.266	756.709	587.91	2635.9	676.552	1554.1	1724.2	1463.66	796.108	843.249	2560	7562.56	439.042	1070	209.327	2580	111.674	1390	3130	3000	6160	3150	1888.89	3406.5	1279	6171.5	3586.2	4819.8	1470.4	2910.1	8489.4	821.626	1034.5	848.751	2420.5	4954.3	6017	2851.8	2759.3
27.25	745.466	1675	694.295	717.526	611.874	2589.4	647.923	1518.8	1752.6	1403.5	798.16	912.336	2434.46	7250	533.236	1060	160.947	2602.04	83.8231	1312.6	3020	3000	5790	3080	1835.16	3539	1246.4	5969.58	3726.2	4674.4	1441.2	3169.9	8486.7	742.32	1016.7	795.047	2322.6	4932.4	5897.2	2860.2	2921.2
27.5	765.772	1854	725.133	737.66	672.129	2621.8	729.371	1393.7	1877.8	1318.4	809.995	913.824	2400	7220	543.297	1080	205.506	2610	102.32	1330	2930	3030	5630	2966.99	1802.8	3691.2	1296.5	6069.5	3606.2	4692.3	1409.7	3376.1	8387.5	655.086	1043.4	820.568	2311.1	4855.6	5898.7	2679.6	3011.2
27.75	736.809	1865.2	760.555	820.336	684.778	2810.2	718.077	1291	1923.9	1337.6	809.308	855.966	2240	7180	519.903	1070	218.003	2500	97.1103	1350	2850	3020	5590	2960	1661.5	3720.43	1375.2	5730.2	3538	4631.6	1361.2	2579.3	7811.58	587.599	1024.1	779.325	1979.6	4964.6	5796.1	2686.7	2955.4
28	755.201	1968.3	820.481	808.376	718.183	2984	749.486	1277.6	1968.2	1323.5	810.088	832.741	2270	7170	506.671	1010	246.266	2495.11	101.48	1280	2920	3110	6140	2900	1629.3	3733.8	1716.5	6393.6	3597.7	4615	1504.6	3429.9	7454.6	493.892	1025.5	789.902	2203.3	4879.7	5925.5	2748.3	2911.4
28.25	781.534	2096.1	884.799	783.641	731.26	3051.3	776.412	1261	2022.3	1335	855.883	825.843	2130.38	7070	481.948	1140	228.559	2620	88.5744	1140	2900	3000	6353.1	2700	1507.42	3957.4	1639.2	6683.63	3594.1	4573.6	1462.3	2741	7879.4	422.797	1135.6	751.941	2192.7	4882.2	6049.7	2862.2	3093.2
28.5	765.895	2217.93	885.594	851.857	726.524	3086.8	777.888	1226.1	2015.3	1393.4	835.133	819.027	2100	7030	440.539	1170	233.635	2640	100.136	1200	2850	2860	6320	2750	1413	4008.3	1588.7	6704.75	3885.5	4515.3	1379.6	3337.7	8057.17	343.784	1102.5	897.825	2074.58	4798.3	6236.1	2924.4	2932.7
28.75	735.838	2173.8	871.607	832.293	741.156	3000.2	759.315	1203.3	1993.8	1358.2	841.856	718.196	1900	6840	347.158	1060	143.214	2530	83.4103	1060	2650	2730	6160	2630	1517.7	4024.2	1558	6832.4	3886.1	4523.2	1477.1	3104.9	7983.7	318.541	1098.7	821.098	2112.9	4754.7	6540.2	2942.8	2908.8
29	709.189	1965.3	890.818	793.913	692.434	2890.3	749.041	1075.1	1922.4	1271.6	831.401	684.862	1810	6660	349.374	1030	164.155	2500	95.141	1020	2700	2650	6070	2550	1502.5	3937.7	1489.1	6915.6	3871.3	4484.5	1560.2	2990.9	7815.7	346.239	1101.8	756.154	2111.5	4799.5	6854	2983.1	3128.8
29.25	717.429	1857.1	903.37	783.585	666.536	2849.9	757.885	981.75	1863.3	1272.9	817.383	739.031	2060	6660	363.881	1100	176.447	2624	96.2282	1100	2960	2640	6180	2530	1593.27	3792.5	1429.3	6809.8	3843.7	4462.6	1587.9	2641.8	7855.3	318.347	1194.5	807.819	2051.4	4849.3	7326.5	3074.2	3083.6
29.5	687.368	1777.1	919.552	765.545	670.731	2823.2	741.376	944.898	1822.5	1245.8	817.502	816.722	1920	6520	431.955	1170	186.155	2630	86.2077	1140	3120	2490	6030	2460	1517.9	3719.8	1470.2	6980.4	3704.55	4529.9	1586.4	2758.5	7834.4	234.131	1268.4	815.417	1941.3	5032.1	7510.2	3282.49	2913
29.75	683.934	1718.6	897.877	761.646	624.189	2817.8	778.041	861.291	1743.4	1263	803.502	763.889	1910	6570	416.813	1200	163.623	2650	122.369	1060	3169.31	2530	5820	2390	1389.2	3624.9	1332.1	7173.9	3756.2	4335.7	1596.7	2429.6	7784.6	213	1334.5	777.864	1891.9	5154	7441.9	3426.7	2824.6
30	708.948	1752.3	879.283	798.901	640.368	2883.1	762.673	810.952	1799.66	1315	878.905	797.684	1960	6581.75	378.048	1160	136.061	2740	92.8282	999.42	3260	2450	5800	2420	1487.5	3449.9	1203.3	7007	3818.9	4390.4	1613.3	2477.7	7841.9	195.64	1423	724.867	1873.72	5045.3	7122.2	3585.5	2634.3
30.25	733.88	1850.6	880.299	824.106	635.859	3011.1	768.969	785.286	1782.7	1317.3	930.144	798.986	1920	6420	385.419	1210	188.137	2730	89.1795	955.947	3340	2326.86	5970	2420	1459.5	3238.3	1208	6996.98	3877.7	4355.6	1660.5	2770	7788.6	196.464	1503	722.675	1912.8	5027.3	7213.7	3768.7	2567.5
30.5	722.238	1896.5	872.026	822.883	597.38	3131.1	806.107	736.921	1728	1316.9	965.079	812.986	1860	6330	399.352	1140	195.795	2730	102.677	892.991	3530	2235.06	6130	2400	1401.42	3223.8	1140.8	7362.6	3702.3	4307.8	1659.5	2712.19	7626.2	205.333	1471.8	776.692	1942.3	4968.6	7443.5	4145	2502.1
30.75	733.044	1905.3	880.166	814.613	582.222	3000.1	802.123	730.653	1683.5	1313.1	981.689	761.952	1900	6250	399.177	1180	177.608	2810	124.095	864.244	3410	2225.98	6030	2360	1395.5	3290.5	1067.3	7346.58	3850.4	4199.23	1680.4	2239.3	7436.98	85.5705	1495.9	695.112	1904.2	4950.1	7376.25	4370.6	2382.8
31	763.029	1891.36	904.834	807.192	595.626	2947.5	784.634	752.533	1770	1265.4	1011.5	708.27	1770	6080	388.574	1080	158.067	2760	113.721	793.036	3370	2150	5840	2350	1409.9	3221.5	1072.4	7089.4	3777.5	4206.1	1549.8	1580	7369.9	100.078	1527.4	673.282	1871.9	5057.4	7135.4	4427.6	2508.1
31.25	740.302	1937.6	918.669	767.242	559.665	2810.3	773.624	717.082	1771.3	1225	1051.8	699.725	1835.94	6080	379.674	1110	175.409	2720	109.854	745.385	3320	1980	5910	2330	1447.4	3108.6	1135.8	7708.4	3780.4	4302.4	1527.6	1466.6	7085.86	80.9373	1677.4	648.982	1888.1	5048	7133.5	4586.7	2298.3
31.5	734.431	1922.2	918.166	758.075	507.736	2695	769.015	759.783	1737.4	1272.8	1077.8	651.741	1760	6017.31	411.565	1110	167.14	2710	96.9949	692.995	3350	1920	3720	2340	1415	3106.4	1122.1	7739.6	3894.7	4293.4	1533.8	1824.3	6850	74.2414	1549.1	592.812	2004.6	4907.2	7427.6	4656.4	2059
31.75	745.946	1947.5	924.971	725.871	511.79	2564.7	750.015	733.064	1745.7	1295.4	1054.9	606.215	1820	5920	361.106	1090	165.175	2520	71.6308	927.678	3380	1913.5	4260	2290.5	1390.5	3058.1	1212.9	7706	3872.4	4106.1	1527.6	1954.7	6798	86.9248	1475.5	636.934	1920	4765.4	7447.3	4867.75	1950
32	744.149	1928.1	888.143	700.498	507.94	2537.7	708.069	726.801	1694.49	1266.4	1054.6	613.203	1880	5780	395.506	1170	176.944	2530	110.195	918.193	3340	1900	6241.33	2370	1249.9	2946.2	1270.2	7877.9	3862.6	4189.3	1501.6	1964.1	6701.3	88.7335	1490.6	596.558	2052.9	4583.6	7446.5	5171.4	1823.75
32.25	753.728	1951.7	872.019	706.016	485.542	2491.5	718.197	742.686	1671.2	1249.88	1073.1	670.22	1800	5690	411.561	1020	176.617	2580	93.0974	918.496	3400	1840	3780	2230	1179	2982	1359.3	7715.1	3796.8	4173.9	1620	1198.2	6484.1	75.1724	1555.7	637.282	2038.7	4446.3	7330.6	5429.29	1912.75
32.5	694.208	1895	780.497	583.484	390.24	2366	590.473	630.755	1614.4	1181.4	932.849	642.089	1800	6090	391.181	938.356	166.044	2510	107.187	874.94	3430	1930	1800	2680	1212.7	2876.1	1393.1	7826.1	3877.4	4029.4	1618.9	1334.4	6402.3	103.539	1566.5	651.632	2110.3	4321.1	7412.4	5542.7	2466.2
32.75	668.564	1893.8	814.977	564.831	386.668	2294.5	568.872	606.222	1625.8	1176.34	940.59	610.853	1850	6000	417.329	920.685	192.602	2430	86.1308	833.08	3470	1990	5420	2667.65	1203.4	2756.86	1547.47	7664.6	3758.68	4039.36	1540.9	1446.8	6502.5	123.583	1450.1	694.186	2254.9	4158.3	7457.1	5511.7	2501.7
33	722.115	2013.7	925.99	684.399	464.296	2302.8	711.02	717.975	1670.6	1301.1	1023.6	667.437	1931.04	5940	457.597	948.795	147.202	2330	102.113	763.318	3390	1920	5360	2500	1025.4	2725.4	1494.56	7470.5	3717.3	3951.6	1433.1	1261.9	6319.4	113.386	1199.6	655.398	2082.1	3929.3	7178.9	5571.8	2169.4
33.25	764.407	1980.6	944.422	706.803	504.515	2164.7	730.228	742.485	1706.9	1358.7	1037.3	711.911	2120	5920	479.855	908.932	133.45	2260	104.387	765.144	3390	1905.33	5270	2500	1056	2673.2	1446.1	7206.8	3657.3	3797.2	1542.66	1309.4	6293.6	134.06	1220.9	662.681	2069.2	3715.4	7087.1	5768.7	2261.2
33.5	773.108	1933.8	938.367	654.669	479.677	2026	731.284	732.732	1640.8	1346.3	1029.9	673.208	2060	5820	457.742	907.851	125.863	2270	124.069	758.393	3350	1891.52	4930	2570	1197.81	2457.5	1521.5	7043.7	3692.9	3770.3	1548.34	1517.9	6332.8	180.68	1190.3	659.733	2053.6	3572.7	6935.6	6039.4	2358.6
33.75	767.711	1850.7	881.825	577.068	415.171	1941	687.772	716.918	1563.92	1269.6	957.723	658.529	2040	5860	467.319	870.187	135.26	2230	129.131	676.373	3320	1880	4840	2390	1184.4	2462.6	1506.5	7340.7	3608.8	3704.3	1651.6	1439.95	6560.8	189.292	1138.1	695.678	2036.9	3419.3	6919.3	6010.33	2469.2
34	748.154	1803.1	816.078	577.089	369.264	1847.6	668.182	671.804	1522.2	1230.9	924.806	660.935	2240	5726.73	474.707	898.318	155.857	2060	91.2154	639.306	3510	1780	5050	2390	1181.4	2503.4	1554.8	7280.9	3542.07	3650.76	1629.31	1317.5	6942.8	141.69	1160	801.648	2087.8	3352.2	6742.9	5930.92	2649.7
34.25	765.792	1780.1	877.916	592.974	418.979	1806	699.251	701.35	1576.4	1237.7	931.077	667.775	2260.58	5684.29	450.316	852.881	176.214	2030	122.633	602.22	3630	1761.38	4970	2370	1191.4	2441.1	1614.9	7054.7	3403.3	3603.05	1529.1	1281.6	7236.9	38.047	1198.9	859.84	2062.7	3276.5	6642.3	6135.17	2533.7
34.5	798.338	1323.3	1050.7	651.892	425.946	3339.7	569.399	584.495	1964.4	1235.9	783.565	673.268	2140	5600	460.023	796.73	157.31	2050	114.267	639.076	3440	1710	4860	2260	1169.6	2412.3	1622.3	6964.4	3470	3407.6	1615.1	1114.1	7719	51.3292	1177.8	920.315	2021.6	3248.2	6590.7	6404.4	2282.8
34.75	785.605	1315	1084	627.002	416.177	3229.8	592.331	603.577	1990.2	1256.1	796.265	667.778	2123.25	5520	443.003	756.345	162.167	1980	118.546	611.205	3470	1690	4740	2230	1127.3	2310.2	1624.9	7184.5	3485.5	3427.42	1599.16	1090	8069.5	51.9781	1237.1	998.201	2031.5	3135.4	6540.8	6230.8	2282.8
35	781.223	1309.7	1036	624.657	413.698	3152.1	588.738	583.906	1939.33	1254.8	773.712	645.988	2100	5340.98	362.703	702.477	161.477	1910	75.8846	537.473	3370	1580	4560	2170	1255	2421.86	1633.3	6995.3	3395.4	3408.7	1654.3	1293.3	7627.9	67.2947	1259.1	1008.4	2100.1	3058.73	6144.3	6024.1	2149.9
35.25	768.319	1361.5	1004.8	622.19	394.629	3015.4	596.772	594.635	1917	1229	720.86	713.546	2120	5380	411.432	714.417	137.898	2037.57	80.3282	586.278	3330	1570	4470	2165.99	1347.66	2313.95	1697.6	7032.1	3366	3279.62	1683.2	1684.7	6783.5	61.8589	1278	1054.1	2181.6	3096.16	6094.6	6060.6	2322.9
35.5	746.922	1403.87	1040.7	628.606	383.764	2959.1	580.464	584.643	1886.6	1196	693.596	764.701	2310	5400	412.303	762.322	157.313	2120	108.241	570.466	3380	1587.42	4590	2170	1312.9	2132.7	1606.45	6947.9	3383.8	3126	1512.5	1893.7	7572	50.6207	1302.1	1067.8	2185.8	3051.3	6100.3	6062.7	2080.9
35.75	762.292	1380.6	962.205	618.96	397.695	2877.5	592.888	595.14	1882.4	1178.8	709.367	697.86	2290	5329.98	359.968	730.698	133.48	2130	112.754	590.313	3410	1600	4570	2180	1297.8	2148.7	1607.98	6790.3	3285.68	3025.7	1410.6	1913.4	7502.6	54.9436	1251.2	1117.13	2187.5	2879.6	5978.4	5886.6	2120.7
36	760.096	1325.7	958.091	632.883	373.68	2797.4	577.334	593.117	1887.2	1215.9	662.053	700.133	2180	5250	367.81	702.236	129.348	2240	91.7641	564.302	3240	1580	4490	2050	1323.3	2185.3	1750.6	6840.9	3384.9	2887.64	1526.4	1942.8	7430.19	60.6489	1220.7	1140	2236.9	2854.6	6116.6	5651.9	2156.7
36.25	762.944	1310.7	944.519	605.214	394.276	2763.2	552.251	584.362	1874.7	1275.9	652.825	690.775	2170	5290	400.884	706.457	111.728	2200	122.072	555	3050	1580	4320	2200	1206.9	2208.6	1748.2	6906	3412.5	2922.96	1436.1	1899.2	7275.1	49.8527	1052.2	1199.4	2181	3116.7	6078.4	5446.25	2141.5
36.5	745.927	1227.9	908.614	605.793	399.446	2751.9	564.51	640.551	1827.49	1229	649.547	623.213	2040	5260	354.558	687.338	124.965	2150	88.159	514.078	2980	1520	4220	2340	1269.34	2242	1779.1	6790.77	3319.8	3006.5	1392.8	1788.6	7247.9	60.5486	1045.9	1221.1	2052.6	3064.4	6100.3	5368.8	2397
36.75	774.603	1202.3	901.373	623.85	387.129	2745.8	590.7	642.745	1823	1254.9	661.023	625.867	2110	5160	331.539	730.381	125.491	2110	83.0154	485.749	2900	1460	4223	2060	1372.3	2193.5	1810.8	6654.2	3198.2	2944.91	1409.84	1682.43	7922.6	73.2132	1110.4	1112.9	2051.1	2899.8	6169.2	5205.5	2448.2
37	795.164	1216.3	875.909	623.85	402.796	2763.2	587.508	621.263	1868.6	1343.8	690.116	721.86	2280	5150	375.613	798.689	154.57	2290	108.703	514.922	2950	1580	4380	1890	1324.8	2068.9	1830.9	6689.5	3256.2	2702.66	1542.4	1697.38	7891.4	55.2226	1078.5	1017	1964.5	2820.3	5778.9	5343.9	2243.5
37.25	796.012	1099	882.656	603.47	415.946	2750.3	564.572	625.995	1878.1	1265.2	686.354	686.809	2300	5080	353.839	779.295	135.137	2290	98.7026	519.795	2899.44	1640.1	4160	1850	1335.27	1895.7	1885	6440	3127.5	2468.8	1433.7	1758.7	7535.2	38.0564	1034	961.842	1988.6	2779	5676.9	5533.3	2148.7
37.5	776.321	917.813	880.886	591.448	395.398	2684.3	530.292	637.88	1792.7	1184.2	653.123	767.201	2230	4940	399.148	686.376	149.968	2290	106.492	526.744	2790	1580	4141.4	1830	1397.6	1833.8	1971.9	6294.6	3091.62	2553.02	1466.6	1808.3	7177.9	45.9843	994.069	1021.2	1965.3	2631.1	5688.9	5469.4	2108.7
37.75	771.556	869.129	881.942	571.498	413.587	2628.8	528.557	615.306	1805.7	1239.3	648.605	805.841	2120	4890	383.732	704.547	160.722	2340	103.669	520.885	2670	1490	4060	1850	1454.8	1771.4	1903.2	6358.3	3128.12	2589.2	1492.7	1961.3	7734.5	44.3605	1012.2	987.862	1865.5	2640.9	5778.2	5349.9	2060
38	792.022	841.784	859.467	594.317	441.054	2600.2	540.71	655.1	1817.94	1291.7	654.107	814.737	2210	4890	342.164	715.068	155.956	2180	122.223	513.673	2680	1380	3950	1880	1433	1775.7	1978.2	6378.1	3096.2	2389.46	1544.3	1394.6	7794.9	43.8966	956.426	984.361	1884.4	2694.1	5874.62	5296.5	1875.7
38.25	774.52	820.039	833.51	596.324	437.617	2667.4	556.595	719.513	1801.46	1263.5	634.767	767.536	2120	4710	329.068	744.705	153.465	2318	102.392	513.44	2670	1390	3800	1710	1482.2	1746	2013.9	6421.6	3020.9	2398.9	1418.2	1422	7738.7	65.8182	832.955	1007.8	1911.14	2599.5	5597.7	5255.1	2021.7
38.5	804.806	784.693	899.799	554.512	451.036	2591.7	536.534	707.15	1807.8	1247.2	579.882	729.126	2020	4580	333.394	701.651	182.05	2300	124.621	505.033	2500	1310	3630	1700	1564.3	1849.7	2023.6	6613.1	2968.82	2458.5	1363.9	1532.7	7883.5	65.9749	895.936	947.433	1898.74	2619.4	5404.2	5123	1993.9
38.75	841.598	751.077	847.065	542.15	402.171	2560.4	526.643	674.071	1756.1	1268.7	560.365	756.403	2080	4610	283.5	663.164	164.81	2390	111.646	457.438	2530	1240	3600	1640	1454.3	1768.8	2009.6	6485.9	3064.1	2386.4	1380.6	1324.9	8340.2	40.3511	944.178	931.398	1952.8	2611.9	5380.6	5139.1	1916.5
39	847.569	796.11	781.669	588.16	410.308	2492.7	545.156	677.582	1717.8	1276.6	595.421	790.611	2000	4670	310.39	715.34	153.594	2418.59	96.7487	471.276	2620	1310	3520	1640	1379	1795.5	1958.3	6754.6	3113.3	2313.7	1248.9	1269.7	8514.1	45.5643	859.98	1018.5	1969.68	2534.3	5208.4	5265.5	1813.7
39.25	830.076	823.952	797.471	600.777	475.102	2438	566.16	680.541	1671.2	1176.8	576.058	787.109	1930	4550	277.781	700.417	123.877	2385.45	123.826	462.76	2490	1276.71	3490	1650	1469.9	1758.4	1991	6519.5	3019.6	2388.5	1264.1	1364.8	9051.4	44.9875	1019.7	1054.17	1937.98	2723.1	4910.3	5077.6	1782.9
39.5	867.326	899.174	805.458	542.476	475.976	2428.1	585.158	653.074	1690.9	1178.3	600.163	704.377	1840	4379.19	240.477	523.363	91.5731	2200	71.2872	428.549	2420	1030	3262.04	1490	1463.6	1828.3	1906	6815.9	2883	2348.16	1313.7	1360.7	8833	145.389	1037.2	1144.6	1871	2562.1	4734.5	4963.5	1716.75
39.75	922.456	878.293	829.558	591.122	442.557	2387.7	603.135	639.071	1715.3	1145.5	599.783	640.961	1880	4370	199.916	472.077	100.126	2140	64.9103	347.106	2400	984.945	3090	1420	1473.5	1711.4	1834.3	6928.3	2726.3	2106.5	979.18	1262.5	9083.5	1730.9	1001.1	1121.3	1775.2	2357.89	4703	4709.9	1467.9
40	929.304	827.89	822.055	598.542	461.877	2341.5	611.36	599.378	1642.3	1161.9	557.816	683.447	2020	4360	197.571	562.919	105.848	2230	88.3718	341.474	2560	995.813	3140	1470	1489.5	1722	1738.2	6988.77	2684.9	2107.2	835.919	1087.6	9423.1	3215.4	1039.1	1026.1	1719.6	2330.5	4465.4	4680	1523.7
40.25	911.448	850.345	799.227	606.796	474.183	2260.8	617.301	545.811	1596.3	1196.3	542.86	670.77	2169.46	4238.42	263.142	563.867	157.643	2380	109.713	399.438	2616.68	911.265	3290	1520	1585.7	2028.6	1759.1	7314.81	2904.6	2298	959.523	1471	8803.7	3290.4	1154	1115.5	1835.9	2479.7	4358.19	4746.8	1542.6
40.5	877.375	913.023	775.37	607.385	466.755	2162.9	627.79	560.418	1590.28	1184.8	515.482	704.966	2000	4240	267	598.633	167.865	2290	119.554	446.858	2720	877.269	3110	1450	1554	2105.6	1779.9	7335.8	2801.4	2260.12	970.703	1485.7	8811.8	1170.7	992.569	1183.4	1888.7	2522.4	4020.97	4657.58	1507.25
40.75	925.255	914.997	710.99	617.662	446.108	2133.2	628.801	541.852	1572.8	1219.9	497.965	683.966	2030	4211.04	247.987	578.838	132.336	2210	129.013	398.813	2800	914.542	3050	1417.52	1512.6	2030	1792.7	7234.4	2800.2	2144.6	908.988	1660.5	9190.5	3008.6	1036.9	1110.4	1796	2481.6	4052.4	4884.3	1437.4
41	902.485	922.226	674.351	601.624	434.943	2038.7	660.759	521.742	1528.2	1274.1	517.614	628.894	2060	4290	284.223	605.245	126.158	2210	91.7923	438.394	2710	902.868	3070	1360	1664.3	1930.8	1727.8	7163.7	2670.7	2228.2	915.198	1780.7	9521.3	3113	1061.5	1079.1	1701	2428.3	4096.7	4994.1	1559.7
41.25	887.789	952.745	650.308	584.934	429.464	2022.8	668.169	514.64	1460.5	1325.83	535.275	598.089	2040	4314.83	270.023	627.991	133.357	2200	80.2949	441.62	2926.44	949.036	3180	1280	1656.1	2043.7	1733.8	7032.1	2724.7	2144.4	869.913	1716.8	9551.58	3038.49	1083.6	1065.7	1594.32	2405.1	3797.3	4894.2	1596.3
41.5	885.708	962.842	666.513	588.415	426.736	2017.9	676.84	502.005	1424	1335.9	523.063	571.696	1860	4269.46	239.132	580.187	120.07	2130	104.654	355.433	3000	1030	2940	1210	1665.6	1815	1717.4	7504.5	2814.8	2125.5	756.535	1540.9	9068.9	2938.9	1005.6	1037.9	1597.3	2384.3	3589.1	4971.5	1729.2
41.75	861.113	922.439	667.055	584.127	387.317	2025.6	713.015	485.949	1370.4	1325.1	514.607	505.599	1750	4050	190.513	405.971	101.541	1960	83.8667	304.898	2990	1036.69	2890	1140	1783.6	1806.7	1560.9	7511.7	2852.6	2108.6	766.721	1643.8	8807.4	2941.9	1005.9	930.319	1676.5	2316.8	3561.88	4912.1	1780.2
42	845.365	935.977	653.412	538.408	401.71	2001.9	708.518	491.837	1372.8	1323	516.746	535.802	1770	4140	180.736	379.905	89.5585	1940	57.6718	286.602	3240	1040	2990	1060	1821.8	1782.4	1593.9	7581.3	2777.4	2169	792.314	1572.1	8895.4	3084.42	1065.01	990.35	1695.2	2471.9	3440	4971.3	1530.7
42.25	862.042	944.848	621.685	596.256	420.404	1975.3	747.143	530.929	1355.94	1299.1	557.944	591.37	1790	4305.5	295.058	502.678	118.421	2030	108.854	385.564	3350.68	1094.25	3050	1090	1761.3	1682.1	1517.9	7439.7	2723	2227.6	710.843	1256.5	8521	3102.5	967.817	927.438	1712.7	2510.9	3237.9	4800.6	1473.12
42.5	876.505	917.487	672.994	612.293	426.844	1952.97	788.852	564.293	1353.2	1282.2	594.346	566.966	1920	4196.73	346.226	499.795	124.933	1960	152.869	383.531	3440	1047.25	3030	1150	1766.6	1593.8	1504.6	7579.83	2724	2196.6	717.919	1144.2	8739.6	3091.98	1006.8	954.328	1565.9	2481.73	3221.6	4609.21	1408.5
42.75	821.353	902.99	691.438	549.502	379.356	1935.4	798.145	492.76	1285.5	1266.7	581.614	543.353	1810	4510	287.726	493.311	162.538	1947.94	130.31	340.816	3373.49	1070	1940	1130	1812.1	1513.2	1444.6	7520.1	2593.5	2133.66	614.657	1285.74	8947.7	3028.2	931.218	942.84	1611.5	2411.4	3027.97	4707.5	1356.9
43	770.831	901.252	696.308	563.721	384.886	1887.3	812.653	450.349	1211.2	1264.5	605.163	545.391	1720	4400	295.616	445.874	101.193	1980	113.772	332.495	3430	1070	393.394	1090	1835.7	1526.1	1510	7589.9	2661.5	2092.52	587.768	1167.8	8530.7	2862.3	927.054	938.589	1523.2	2309.5	2872.6	4958.7	1289.9
43.25	773.137	918.132	724.948	569.573	393.081	1895.8	792.62	462.811	1163.5	1297.6	633.937	521.548	1710	4230	238.442	417.82	117.547	1840	78.1	308.445	3410	1038.21	177.752	975.704	2011.4	1439.8	1535.3	7412.1	2682.9	2078.3	606.268	1195	7885.4	2754.4	959.272	859.379	1372.1	2404	2970.8	4925.8	1272.3
43.5	781.233	869.319	712.617	528.014	371.198	1838.7	760.598	421.949	1128.3	1257.6	609.565	493.43	1690	4160	219.658	400.228	110.439	1780	75.8128	295.918	3380	1010	142.494	881.476	1998.6	1414.5	1481.6	6919	2565.4	2065.9	515.593	1277.1	7760.6	2768.6	934.757	846.168	1458.7	2399	2953.2	4969.6	1261.1
43.75	750.814	924.516	702.643	515.815	367.835	1814.2	806.168	416.546	1114.2	1257.1	612.074	490.418	1650	4060	245.052	402.203	129.509	1790	106.239	307.827	3400	1040	147.329	902.071	1986.9	1474	1410.8	7628.7	2501.8	2029.53	506.413	1209.5	8035.1	2641.7	858.733	799.619	1387.6	2208.7	2842.3	4966.3	1380.1
44	780.424	985.336	702.685	516.716	376.257	1849.4	840.622	466.658	1080.6	1251.43	635.551	455.8	1610	3873.86	265.281	374.881	150.389	1701.32	90.3026	325.151	3490	930.504	155.287	920.189	2054.1	1472	1435.2	7244.1	2410.9	1942.53	515.721	884.854	7650.1	2608.1	778.817	791.683	1353.1	2168.9	2718.8	5006.7	1333
44.25	777.649	978.436	736.338	551.892	405.967	1849	876.233	465.98	1055.7	1255.6	657.004	458.498	1620	3800	252.629	387.649	123.079	1660	83.4385	314.973	3460	969.87	190.271	875.829	2135.6	1351.7	1478.6	7437.6	2537	1912.02	499.227	867.939	7710.1	2563.4	757.802	851.392	1312.9	2037.9	2557.56	4908.7	1384.1
44.5	803.248	1002.4	751.205	571.967	433.117	1839	929.819	463.543	1045.5	1252.71	673.281	431.464	1530	3790	202.197	376.579	96.5994	1580	77.3718	298.636	3380	824.189	154.948	793.684	2210.7	1458.9	1484.6	7432.3	2491.2	1891.74	450.227	977.238	7720.6	2494.9	832.396	850.026	1228.5	2032.7	2371.1	4966.2	1489.3
44.75	814.137	1017.4	723.5	571.275	394.075	1828.9	927.319	445.724	1025.52	1232.9	669.486	428.597	1550	3810	262.603	384.455	105.579	1530	82.982	274.456	3360	647.385	165.571	813.659	2173.2	1478	1435	6612.6	2463.4	1870.8	368.948	1054.5	7710.2	2460.1	771.708	823.396	1171.3	1992.1	2545.03	5072.2	1452
45	837.399	1016.4	800.266	577.272	360.778	1909.6	916.138	410.485	985.636	1242.8	705.837	436.708	1463.85	3830	278.736	388.088	127.512	1530	116.315	268.182	3360	1200	188.855	873.637	2047.2	1394.4	1405.9	7517.1	2459.8	1819.3	354.413	1035.6	7368.8	2396.4	674.921	737.621	1188.1	1888.77	2519.2	5107.4	1435.6
45.25	854.485	1041.8	853.464	598.779	394.248	1913.1	926.152	404.77	950.042	1225.4	744.761	375.959	1540	3740	239.816	363.806	139.798	1460	105.718	275.467	3230	1260	156.8	895.721	2220	1332.2	1552.6	7787.4	2560.6	1798.1	446.169	1022.2	6986.81	2387	733	655.928	1176.2	1875.7	2342.1	5156.5	1395.2
45.5	861.642	1035.1	829.851	628.115	383.841	1899.78	901.998	405.663	879.081	1201.5	744.203	400.005	1480	3593.48	202.471	373.486	109.839	1400	109.923	279.658	3210	1270	140.606	813.646	2206.3	1401.9	1599.7	7434	2538	1762.56	376.111	1056.6	6938.7	2304.4	704.807	587.687	1186.1	1895	2241.2	5229.8	1294.7
45.75	840.412	1017	831.766	645.725	373.036	1912.7	925.134	388.849	863.193	1196.7	695.326	413.722	1440	3530	194.587	338.809	105.301	1440	110.659	258.211	3180	1140	161.726	648.359	2139.8	1408.43	1595.8	7900.5	2391.4	1673.2	302.262	1044	7245.5	2127.1	571.871	99.5733	1129.2	1853.5	2193.5	5112.8	1283.5
46	848.311	1064.4	829.101	686.636	377.126	1867.3	929.806	351.288	910.577	1252.2	680.914	417.85	1415.08	3480	217.916	309.777	138.573	1400	118.536	265.482	3050	1220	172.984	375.603	2246.4	1422	1650	7954.7	2431.6	1780.45	308.174	1172.4	7864.4	2159.8	521.01	339.015	1120.1	1823.5	2161.9	5315.2	1272.8
46.25	826.814	1078.7	877.156	723.678	396.826	1814.8	920.515	315.885	970.499	1232.4	661.982	480.418	1450	3430	227.565	310.268	155.102	1430	108.71	283.071	2930	1210	158.055	294.125	2319.8	1505.9	1688.8	7557.1	2416.3	1849.96	366.82	1319.1	8046.5	2295.2	503.01	386.947	1183.74	1908.3	2230.2	5252.7	1263.9
46.5	821.453	1061.73	868.185	727.859	421.057	1862.1	957.37	326.719	1000.4	1268.4	660.886	442.657	1390	3330	208.545	279.856	152.377	1408.65	107.362	255.065	2826.61	1160	155.726	300.49	2360.28	1581.8	1630.6	7337.9	2387.5	1846.18	302.186	1214.3	7944.1	2422.6	472.356	754.484	1151.1	1899.77	2187.78	5341.4	1356.6
46.75	827.694	1086.5	886.354	758.171	412.243	1884.2	975.937	337.357	1053.9	1334.1	667.149	421.495	1328.56	3280	219.103	293.43	149.743	1353.64	94.341	260.705	2700	1090	135.952	258.138	2272.7	1601	1708.9	7131.2	2401.7	1826.92	240.308	1202.1	7871.3	2396.2	452.876	841.243	1261	1892.4	2083.4	5158.1	1343.25
47	852.257	1094.7	907.51	756.674	408.395	1920.86	978.883	311.612	976.286	1290.1	687.697	420.084	1330	3290	264.681	299.599	128.553	1340	89.1949	253.206	2540	1050	136.6	222.218	2272	1600.6	1739.5	6843	2463.9	1719.58	257.407	1054.1	8578.17	2406.5	506.277	818.225	1230.3	1870.8	2018.1	5126.3	1257
47.25	886.11	1125.8	943.156	749.401	414.68	1964.2	977.928	317.781	876.728	1280.88	718.012	389.674	1360	3330	239.032	326.534	111.661	1340	133.492	241.411	2400	1010	176.777	236.332	2413.2	1577.2	1794.8	7857.1	2342.6	1775.4	261.942	1037.9	8421	2410.4	468.351	823.171	1130.72	1848.5	2123.81	5016.7	1186.4
47.5	876.069	1180.5	959.367	723.737	405.033	2015.7	975.783	322.801	805.095	1292.5	723.533	414.836	1330	3230	199.229	266.95	141.094	1264.57	128.572	235.44	2390	979.794	150.832	257.225	2360.7	1647.3	1838.4	7163.62	2323.2	1799.45	239.878	1192.5	8452.1	2301.4	415.188	804.053	1110.5	1916.6	2032.9	5003.7	1065.7
47.75	882.015	1163.5	1017.1	732.228	392.009	2075.6	973.441	319.847	775.902	1265.1	732.711	405.628	1240	3130	214.129	237.25	144.149	1220	123.287	244.504	2370	923.013	177.252	272.06	2199.3	1657.3	1865.57	7498.3	2354.1	1767.29	256.366	1134.6	8626.4	2334.4	470.619	760.821	1137.5	1904.5	2019.7	5002.79	966.524
48	885.314	1127.2	1042.6	765.899	386.74	2195.3	973.969	306.901	750.86	1231.6	727.416	393.981	1230	3110	216.642	230.349	123.515	1290	100.385	252.216	2300	905.258	181.981	259.385	2084.2	1650.6	1920.57	7424.4	2381	1783.16	247.756	1175.9	8440.7	2379.2	447.777	775.571	1271.8	1779.96	2076.1	4844.7	1004.1
	856.542	1107.7	1063.9	748.256	388.123	2199.3	979.541	301.977	696.51	1220.4	754.526	448.234	1250	3010	216.123	257.608	145.409	1300	83.1462	248.351	2160	897.91	162.019	232.245
	838.826	1066.36	1126.6	747.934	356.958	2207.6	979.435	272.02	691.246	1226.2	746.146	405.543	1340	2960	202.477	256.349	114.453	1320	104.467	230.798	2170	910.91	182.923	258.671

## Sheet: -840+1 TSA
Time	Cell 1	Cell 2	Cell 3	Cell 4	Cell 5	Cell 6	Cell 7	Cell 8	Cell 9	Cell 10	Cell 11	Cell 12	Cell 13	Cell 14	Cell 15	Cell 16	Cell 17	Cell 18	Cell 19	Cell 20	Cell 21	Cell 22	Cell 23	Cell 24	Cell 25	Cell 26	Cell 27	Cell 28	Cell 29	Cell 30	Cell 31	Cell 32	Cell 33
0	2060	1630	2064.7	892.163	1490	801.35	511.958	2620	456.184	68.6339	513.386	229.632	358.908	53.7521	17.6812	121.728	648.486	145.249	317.864	451.562	570.414	624.742	220.872	192.003	218.038	109.986	869.561	715.339	62.161	96.5571	104.306	320.328	211.296
0.25	1790	1430	1900	760.422	1520	719.617	506.382	2370	454.664	91.0407	613.899	263.054	457.296	41.6736	15.1787	130.063	599.482	164.383	350.837	436.417	577.344	700.152	232.638	215.425	255.195	114.374	1048.67	806.142	166.097	93.376	110.093	318.821	251.594
0.5	1657.49	1290	1770	728.722	1550	681.977	453.591	2160	444.816	115.664	657.797	272.327	519.929	39.7231	10.1546	117.054	541.134	160.698	303.29	416.698	496.222	609.064	199.505	231.783	250.311	124.322	992.594	849.583	272.034	87.0251	121.54	305.017	293.338
0.75	1700	1160	1760	767.601	1340	735.38	407.577	1920	407.573	91.8746	591.128	247.945	486.217	30.2293	19.2126	85.8964	463.065	133.193	253.327	406.095	488.618	552.219	195.408	233.458	268.447	134.273	893.767	880.908	408.288	87.3176	147	313.532	288.081
1	1810	1130	1630	798.529	1190	882.02	395.797	1710	396.33	83.9458	718.002	276.163	498.414	35.1922	100.348	100.815	517.307	119.371	268.73	400.139	453.459	497.106	202.993	237.775	274.825	137.021	857.308	906.658	523.936	108.549	197.996	337.415	228.182
1.25	1760	1120	1600	820.167	1040	960.97	402.27	1530	475.868	74.8983	777.179	300.829	508.122	44.0289	833.051	95.3356	491.935	129.771	255.109	357.683	408.152	476.523	181.104	242.519	305.805	129.72	751.928	836.329	626.195	119.822	197.222	362.602	186.399
1.5	1780	1040	1580	833.627	851.436	908.233	336.053	1321.7	464.547	44.9254	736.495	342.044	508.504	40.3905	802.321	115.723	460.454	119.785	235.722	283.772	360.362	452.852	188.843	227.286	341.719	161.941	664.647	831.858	749.88	131.816	205.234	312.204	183.617
1.75	1810	961.143	1740	870.183	858.497	876.047	332.047	1157.53	552.865	82.6678	713.35	360.632	518.097	44.2087	775.763	126.5	442.916	115.774	208.574	252.624	332.706	426.561	188.428	198.206	397.379	150.224	628.244	840.227	847.296	121.192	203.855	271.123	211.555
2	2130	1051.4	1970	1080	843.278	964.597	304.056	1219.3	690.418	80.3458	729.157	388.254	542.815	36.314	730.688	118.592	416.067	139.559	189.796	241.041	340.873	399.016	199.928	182.597	441.376	138.374	596.861	821.271	944.985	118.287	218.569	265.905	222.052
2.25	2370	1080	2070	1050	888.554	842.933	303.047	1150	728.295	84.8915	698.476	394.163	571.097	42.1508	665.785	122.507	405.365	145.437	168.56	258.024	338.389	460.629	213.087	166.897	494.799	155.224	639.003	873.78	1060	147.468	204.859	292.389	236.61
2.5	2700	1160	2210	1060	903.087	821.093	264.362	1100	743.86	104.075	679.261	396.555	573.157	49.1756	566.874	109.385	423.376	156.46	153.158	252.822	329.448	448.41	196.094	159.178	548.148	162.43	650.706	914.573	1130	166.939	197.286	282.073	272.825
2.75	3140	1050	2230	951.669	765.696	755.143	216.033	996.214	832.804	73.2237	685.618	426.021	555.586	55.936	476.391	98.7185	402.94	186.7	151.064	209.293	378.251	498.048	169.382	172.319	559.61	157.717	684.742	882.332	1100	185.256	204.774	310.608	321.925
3	3510	1020	2360	985.89	728.827	736.437	233.226	911.792	926.05	66.6542	651.599	443.761	507.612	62.8864	400.106	104.293	384.808	198.049	148.687	189.805	409.541	533.394	200.93	180.653	516.148	139.584	744.347	861.786	1010	183.142	201.798	353.143	352.955
3.25	3820	1100	2610	995.3	819.735	691.897	324.783	834.708	1008.5	84.9051	662.384	451.669	483.036	76.3905	387.101	107.525	414.361	214.746	144.737	181.059	399.113	535.413	231.865	164.072	424.731	117.287	855.931	854.983	908.936	183.178	173.794	326.557	422.432
3.5	3950	1130	2760	1000	937.809	754.443	359.462	736.957	988.155	67.2576	625.198	474.662	463.071	97.0145	369.072	98.0518	407.261	257.645	155.356	179.763	396.036	469.155	220.121	148.225	338.098	100.028	925.942	901.603	830.382	175.059	175.419	291.927	408.653
3.75	3971.92	1250	2760	1140	1095.45	852.01	436.496	708.413	966.202	82.8542	571.227	545.442	464.594	163.723	372.543	84.5293	384.693	294.418	104.126	242.112	417.267	461.158	239.251	188.722	317.642	111.028	1060	868.952	756.288	181.067	181.823	322.81	432.653
4	3939.35	1560	2740	1340	1250	890.733	487.284	615.099	971.26	71.5831	601.384	568.369	436.272	176.345	359.442	84.0788	360.097	308.432	91.5309	319.719	409.749	435.571	227.49	156.636	257.985	136.591	1110	870.783	710.419	171.716	201.815	289.347	441.964
4.25	4202.92	2000	2880	1570	1400	1016.23	733.997	671.224	1010	72.1424	597.978	555.2	443.174	216.359	330.647	87.3018	347.145	318.378	103.541	367.858	422.405	425.41	244.15	146.1	249.716	153.018	1130	794.037	636.532	157.933	213.54	279.076	447.432
4.5	4145.06	2420	2891.5	1785.69	1510	1264.74	892.267	745.882	894.018	73.4339	569.403	514.101	429.457	279.599	261.295	83.4887	331.635	347.538	114.71	466.311	513.747	500.594	301.877	216.028	295.657	200.636	1190	783.661	625.794	191.696	304.298	317.843	460.958
4.75	4020	2770	2860	1810	1590	1540.55	1000	827.873	923.123	86.8576	573.785	518.723	398.577	292.372	263.621	88.9797	319.812	360.545	138.506	511.793	497.315	495.974	326.241	218.753	301.553	245.696	1160	742.417	616.24	160.668	377.206	294.168	439.864
5	3890	2970	2810	1880	1662.38	1860	1170	847.519	895.123	87.8237	596.99	457.87	363.483	279.663	241.971	103.349	299.3	352.926	151.146	549.053	495.579	516.558	336.546	232.981	266.734	254.909	1170	739.641	516.805	150.855	439.274	282.807	390.019
5.25	3920	3250	2760	2140	1760	2020	1100	847.115	906.959	81.4203	648.763	468.04	371.646	316.539	265.78	104.491	277.434	380.18	183.473	545.858	477.792	484.777	324.877	223.386	231.618	250.832	1090	692.827	425.633	142.61	515.29	248.56	398.38
5.5	3790	3450	2620	2310	1690	2040	1140	822.637	839.149	65.1085	714.802	479.197	444.719	363.671	337.394	124.469	309.771	444.701	251.008	542.713	440.993	454.3	339.998	235.253	243.287	243.234	1050	650.993	406.809	127.76	557.436	224.182	409.143
5.75	3750	3520	2480	2510	1660	1952.83	1060	858.932	760.877	76.5729	730.838	462.612	480.075	374.806	363.488	117.592	321.894	453.069	295.434	531.334	443.48	417.023	332.452	259.058	278.976	223.122	1010	594.546	403.109	129.616	615.427	229.322	417.87
6	3610	3700	2440	2640	1710	2105.53	769.401	914.513	689.251	115.814	660.384	401.138	412.547	280.523	334.824	81.955	204.559	394.333	263.665	515.745	460.891	417.848	330.937	238.65	266.373	200.479	962.419	553.393	397.772	132.685	602.879	225.625	367.503
6.25	3710	3930	2350	2590	1590	2290	660.986	1010	623.12	82.6339	660.36	404.629	443.768	283.436	373.428	78.8851	199.907	437.007	281.025	545.394	469.328	395.261	331.391	206.744	261.985	183.217	895.958	523.376	352.753	124.148	556.439	221.754	356.097
6.5	3760	4020	2170	2620	1630	2255.78	654.276	1030	617.272	74.7831	780.466	504.301	607.541	392.818	495.128	133.475	265.138	569.383	422.407	616.985	504.106	381.455	319.551	210.975	262.719	178.259	906.403	510.59	323.888	142.348	560.157	221.571	404.227
6.75	3860	4210	2070	2641	1670	2080	627.089	1050	625.468	97.2881	832.986	527.615	669.612	406.713	520.476	131.865	248.238	579.299	463.2	592.169	552.369	354.4	314.657	222.722	247.63	155.892	919.389	496.18	290.352	144.053	534.379	235.471	382.688
7	4153.98	4090	1930	2510	1620	1980.4	609.131	1080	547.596	76.0136	769.918	495.355	707.777	375.68	487.251	110.18	210.331	547.531	452.142	518.982	626.534	347.542	283.884	216.164	243.379	166.79	927.981	479.729	268.67	137.641	443.137	266.37	376.062
7.25	4230	4070	1820	2440	1640	1870	569.671	1080	448.968	168.454	788.031	500.975	783.255	371.2	502.792	128.773	229.894	612.312	524.354	456.243	665.005	327.21	270.729	205.175	221.408	149.21	828.108	501.488	273.322	126.395	387.693	257.188	382.922
7.5	4310	4010	1630	2530	1751.07	1880	556.421	1050	445.915	416.986	831.425	580.257	885.361	408.039	595.092	179.383	286.814	721.827	652.15	394.571	667.622	304.987	238.379	200.85	210.979	126.86	897.306	480.905	256.944	117.936	345.766	236.504	359.987
7.75	4298.63	4060	1550	2267.86	1840	1770	485.813	904.985	420.719	673.546	894.15	606.244	959.788	446.298	617.679	189.824	291.305	763.076	664.56	391.485	666.109	318.223	218.973	196.222	184.382	134.5	935.164	422.058	254.745	118.32	303.089	265.171	329.86
8	4430	4092.7	1460	2159.75	1810	1647.83	436.73	896.807	402.532	808.607	989.754	636.878	1028.2	501.583	634.169	208.597	330.989	823.353	738.922	412.633	681.33	301.697	216.128	192.931	204.68	128.734	984.567	353.478	266.588	137.972	272.177	269.154	325.166
8.25	4575.9	4080	1310	2080	1780	1680.12	441.663	869.279	376.629	758.373	1031.4	639.735	1074	484.147	671.403	230.07	340.389	839.818	750.679	433.686	679.337	335.287	199.43	204.25	207.885	100.276	963.961	354.62	253.783	120.599	226.935	254.922	356.753
8.5	4600	4170	1270	1890	1690	1670	437.777	821.037	370.003	741.583	1034.1	659.932	1099.2	443.157	702.237	212.349	325.369	825.967	725.582	460.05	679.285	333.9	180.534	223.139	217.305	76.6538	948.772	414.461	242.363	122.95	181.298	253.277	336.198
8.75	4840	4490	1240	1850	1570	1700	519.404	782.705	342.377	847.868	1148.3	647.306	1138.6	421.384	698.889	207.049	319.505	823.21	647.605	443.175	682.206	298.739	168.857	260.903	236.63	82.7937	981.878	368.59	241.712	117.707	183.766	275.846	302.049
9	5030	4750	1310	1850	1500	1720	667.46	766.866	376.053	951.305	1251.4	647.124	1178.8	440.455	703.563	234.973	343.549	829.033	625.755	423.476	696.631	305.587	171.106	308.264	247.811	80.9615	964.517	385.353	258.817	128.579	157.911	274.359	363.555
9.25	4544.75	4860	1160	1605.19	1300	1540	733.22	673.32	307.76	950.02	1268.4	657.114	1181.1	490.056	730.759	277.628	384.026	841.418	606.558	435.32	749.511	313.077	170.824	367.233	261.973	94.2273	917.442	437.437	245.034	126.78	128.702	258.661	364.007
9.5	4340	5083.52	1060	1550	1100	1460	714.632	699.997	269.588	1183.94	1337.29	641.71	1187.8	507.822	732.121	303.459	390.974	870.959	549.383	485.349	796.19	288.148	148.981	369.558	262.287	72.2692	870.997	481.291	262.438	122.788	121.936	227.815	296.76
9.75	4510	5410	1020	1760	1140	1426.8	853.267	752.031	361.57	1580	1431	626.448	1264.4	550.473	727.058	316.858	411.851	844.871	517.263	571.541	863.38	261.516	137.913	416.408	270.476	69.542	891.853	534.776	254.15	124.351	147.734	218.115	265.399
10	4280	5720	891.597	1740	1180	1240	940.967	687.559	423.021	1800	1418.6	633.357	1368.9	572.436	705.319	313.944	458.706	804.842	419.835	645.695	898.505	269.445	168.923	451.18	287.343	69.1573	874.644	619.915	283.288	133.376	145.089	236.412	240.815
10.25	3800	6080	789.24	1660	1230	1080	915.579	687.034	427.436	2280	1418.8	636.697	1424.6	597.614	656.998	539.849	536.773	810.155	568.809	722.154	980.394	252.832	192.459	470.967	303.24	59.9476	868.617	640.176	285.918	131.493	142.754	245.008	185.341
10.5	3610	6240	713.931	1720	1300	1040	915.738	687.786	521.769	3130	1441.5	644.922	1493.2	606.647	608.73	571.856	640.914	825.957	588.274	755.725	990.016	266.723	212.208	464.847	312.932	67.1888	861.908	637.675	304.303	137.234	164.73	253.132	165.26
10.75	3530	6550	626.751	1550	1320	975.42	873.61	599.261	536.862	4030	1431.6	641.689	1570.3	608.754	623.466	593.376	726.739	818.292	582.358	810.819	986.796	290.271	241.867	412.619	321.802	78.5734	829.792	671.397	326.757	142.554	154.532	311.843	149.562
11	3260	6500	549.521	1390	1310	887.963	772.014	571.922	527.76	4560	1527.7	625.231	1618.7	617.684	621.365	580.565	770.019	778.78	596.231	843.521	979.735	286.616	246.379	403.15	340.63	76.2238	784.814	739.142	409.981	112.504	136.79	337.543	137.429
11.25	2970	6540	555.967	1270	1260	933.497	636.195	628.898	581.921	5120	1579	618.415	1599.3	580.849	580.266	606.928	838.25	726.411	554.965	844.423	919.147	311.648	239.812	371.047	331.66	66.8462	723.239	837.936	454.921	107.061	133.762	323.863	118.769
11.5	2730	6700	591.092	1175.38	1280	1003.59	563.164	681.913	693.436	5520	1557.4	606.634	1632.4	548.864	594.007	623.155	973.553	703.183	544.8	876.03	909.505	303.371	243.459	356.447	327.322	52.8462	690.394	854.237	483.981	97.3872	131.847	323.176	135.084
11.75	2440	6890	577.708	1050	1290	983.817	447.604	614.662	615.135	5662.75	1593.5	576.157	1660.7	589.085	581.27	636.043	1053.2	661.025	567.761	944.251	933.016	316.69	270.756	368.342	309.985	68.3287	657.006	868.922	518.715	98.5877	146.94	355.146	121.023
12	2403.42	6900	546.033	971.403	1160	1023.62	435.897	540.236	519.906	5603.09	1564.1	544.371	1663.8	609.37	585.275	610.187	1148.1	621.187	535.053	956.133	949.729	336.513	301.005	355.561	296.062	71.7203	629.656	871.244	489.966	101.401	130.617	339.588	108.805
12.25	2580	6640	484.243	921.327	1120	1107.6	410.184	559.32	420.544	5460	1529.7	497.666	1628.1	773.516	679.391	567.018	1297.7	773.144	639.315	985.84	962.237	360.074	358.157	376.7	341.84	74.7448	672.781	814.295	496.861	112.852	123.734	339.767	108.922
12.5	2820	6580	476.062	823.072	1084.38	1203.72	388.841	721.183	442.135	5250	1578.3	488.315	1632.69	725.721	661.759	561.881	1351.2	753.049	692.803	1030	975.848	390.587	372.341	351.158	352.648	78.028	668.733	705.8	532.869	104.019	126.512	345.263	117.896
12.75	2758.58	6650	510.61	714.597	948.796	1250	368.008	821.578	459.149	4840	1658.9	487.401	1594.3	701.581	680.089	575.491	1375.6	763.335	747.99	982.257	1030	389.803	379.814	333.783	339.902	50.8531	656.472	646.22	507.034	86.5265	136.528	327.896	114.838
13	1120	4780	64.4955	94.0494	177.434	405.21	34.7939	150.696	73.1988	3040	1624.1	487.155	1547	694.452	676.792	625.908	1367.1	772.045	731.621	978.997	1090	397.613	379.638	367.308	329.58	42.4266	646.5	693.624	485.202	99.4735	127.927	335.457	112.63
13.25	1090	4610	63.9292	69.3308	158.196	382.077	33.8635	133.189	73.5351	2887.51	1628.8	501.957	1530.7	774.43	677.27	678.383	1420.95	792.378	702.117	937.207	1130	364.071	368.048	391.111	299.846	48.7587	632.994	718.651	471.131	103.312	130.097	328.431	106.136
13.5	2190	5740	359.483	563.262	621.048	1120	376.632	769.466	327.959	4030	1687.7	516.149	1510.3	829.064	696.831	661.288	1408.4	811.941	677.784	901.849	1221.29	338.281	350.737	390.719	259.041	52.2308	611.133	714.868	442.798	100.089	112.556	311.185	109.987
13.75	2260	5670	360.397	696.829	603.332	1034.65	358.312	808.379	369.099	4220	1738.1	537.94	1528.2	839.817	700.15	662.538	1388.6	842.677	620.189	933.414	1293.77	331.816	341.647	394.006	241.405	49.5524	593.631	715	406.33	100.591	120.411	317.389	101.666
14	2190	5540	383.12	676.913	586.704	985.75	280.627	838.565	377.234	4370	1663.84	536.412	1492.1	903.683	718.44	674.241	1394.4	852.196	588.395	934.589	1250	338.671	347.365	398.986	216.778	64.9965	588.086	682.908	394.243	104.395	118.968	317.384	103.39
14.25	2240	5300	464.884	720.951	545.222	1060	316.006	824.047	424.883	4390	1686.7	519.146	1494.2	930.156	712.51	634.721	1419.4	826.454	568.905	938.636	1280	335.239	340.903	379.331	232.849	48.4301	544.456	702.491	404.82	89.5293	117.964	299.899	105.273
14.5	2340	5210	513.857	708.297	524.337	1150	354.184	862.249	407.371	4360	1616.2	501.613	1513.6	976.898	717.693	587.887	1412.2	842.127	524.8	961.796	1280	333.51	383.722	337.156	221.595	52.6399	526.644	642.939	417.921	85.8524	126.323	298.373	139.789
14.75	2400	5030	607.637	799.103	458.852	1060	366.198	771.485	355.389	4400	1489.6	482.086	1494.7	991.032	708.196	575.905	1393.4	848.332	473.103	961.811	1240	308.074	376.804	308.039	219.53	45.6049	534.131	601.607	421.266	91.5989	115.323	311.286	151.744
15	2300	4770	667.9	896.787	393.454	1029.26	296.671	662.978	330.07	4240	1521.5	500.775	1464.4	989.936	761.246	562.243	1471.3	824.792	441.562	961.959	1210	325.029	357.671	283.328	218.18	35.0035	479.847	639.959	367.786	92.0724	101.492	299.697	140.052
15.25	2080	4660	658.492	960.517	389.148	987.95	268.942	660.354	311.009	4070	1499.98	504.975	1416.8	1010.8	791.597	521.308	1495	793.099	410.372	954.163	1130	288.984	331.031	279.55	204.148	40.1399	447.886	668.251	312.948	77.0474	91.1048	275.521	87.8182
15.5	2110	4420	631.701	1090	425.474	941.053	260.031	630.348	319.117	3950	1472.7	515.429	1376.3	1018.7	791.944	499.541	1493.7	759.297	422.697	961.03	1150	313.826	352.616	299.378	212.426	40.8462	476.672	679.024	313.142	82.9415	99.3024	276.291	100.088
15.75	2290	4454.54	669.076	1130	400.592	904.9	259.058	595.329	313.319	3760	1500.2	538.257	1387.2	1046.8	811.164	527.462	1487.2	767.536	403.508	1000	1190	400.132	403.283	332.678	218.541	61.472	533.519	708.753	341.375	102.398	105.899	310.854	151.575
16	2320	4600	598.759	1170	355.306	827.847	210.933	546.366	285.953	3580	1507.7	520.241	1365.9	1118.2	831.983	532.532	1486.3	698.881	405.578	951.414	1191.71	432.213	416.092	319.742	228.494	56.0105	516.981	715.769	304.678	93.5014	109.702	321.997	135.435
16.25	2530	4630	589.466	1190	334.505	791.777	196.63	547.09	310.436	3380	1493	524.071	1364	1171.1	817.382	490.978	1448.4	642.441	394.381	929.027	1160	472.964	452.345	341.433	208.695	61.1748	546.486	683.542	288.596	114.089	98.5766	324.846	127.925
16.5	2770	4760	536.922	1310	320.495	920.36	217.538	581.034	368.74	3090	1521.7	536.561	1370.8	1128	809.017	465.288	1440.3	595.606	375.035	916.574	1196.68	716.023	180.635	354.442	371.092	74.0664	547.189	951.817	253.195	188.733	200.306	260.23	300.533
16.75	2730	4920	507.281	1340	317.184	890.353	248.969	629.37	361.404	2874.22	1561.1	538.67	1405.6	1128.6	794.505	411.469	1423.3	566.837	380.222	895.92	1227.55	744.358	177.594	335.225	374.103	69.514	552.05	917.078	269.139	166.254	202.5	283.44	308.318
17	2760	5070	479.63	1260	347.064	796.137	314.986	557.929	303.009	2680	1808.7	534.038	1568.5	1023.8	761.473	862.529	1253.6	625.205	600.535	914.817	1230	811.8	184.645	371.281	379.911	68.6364	541.092	851.329	280.944	168.941	181.399	270.686	314.533
17.25	2550	5010	457.361	1200	326.676	722.317	313.518	539.18	306.064	2510	1757.2	509.323	1540.3	924.129	747.819	775.671	1111.5	584.048	579.029	863.651	1180	829.232	176.966	344.803	322.956	64.9615	541.297	829.854	231.303	185.613	148.46	243.583	266.948
17.5	2390	5040	407.995	1160	316.911	741.51	309.123	548.854	298.699	2470	1747.24	530.55	1527.6	952.758	706.391	670.403	1068.6	575.942	590.111	848.982	1100	746.193	179.87	349.853	315.592	52.3462	509.108	779.01	190.105	180.861	133.423	235.734	233.773
17.75	2180	5000	373.942	1150	275.648	769.373	310.869	482.783	306.696	2700	1820.2	549.946	1496.9	999.452	677.461	633.858	1051.5	548.251	596.364	887.408	1080	798.929	178.466	408.539	346.982	42.0699	520.153	811.224	214.281	187.39	133.714	260.692	252.906
18	1880	4960	369.603	1100	240.65	662.963	272.925	445.876	337.19	3010	1903.2	575.618	1556.3	1022.1	676.237	575.518	1026.8	549.713	563.669	930.689	1080	866.768	191.331	429.369	382.473	44.7203	559.569	843.431	212.745	204.838	113.024	275.865	260.481
18.25	1850	4860	379.171	1120	215.998	570.5	255.816	514.519	324.143	3110	1999.3	584.106	1584.1	932.237	652.585	522.829	945.544	518.14	459.938	959.376	1060	857.258	198.577	446.267	359.399	55.1084	572.469	879.617	227.427	230.733	116.597	316.961	243.942
18.5	1730	5000	360.497	1200	223.732	581.447	290.15	551.388	313.576	3540	2053.8	588.701	1515	890.231	651.188	484.185	826.25	479.261	394.73	1020	1060	837.897	214.739	430.003	338.207	66.7937	579.275	901.156	231.82	217.969	122.439	338.487	263.438
18.75	1720	4830	378.125	1500	265.48	508.333	228.488	580.987	330.725	3760	2074.6	589.273	1431.9	816.688	615.816	742.439	1126.1	395.322	485.261	1060	1030	838.442	195.481	426.911	315.748	70.1259	564.667	896.505	223.543	223.011	95.246	311.56	271.893
19	1680	4780	364.78	1640	227.967	462.313	229.145	606.422	272.57	3860	2103.5	589.973	1363.6	831.269	604.686	687.995	1066.8	369.55	435.903	1080	1030	798.135	187.701	438.867	315.018	82.5629	556.908	919.861	206.255	238.148	106.186	312.482	316.588
19.25	1618.97	4656.06	406.786	1640	223.531	432.33	227.78	715.118	249.702	4230	2168.7	589.051	1365.4	852.86	618.773	612	964.214	348.853	400.977	1150	1010	757.861	182.297	464.958	307.956	77.2343	549.689	885.905	197.056	252.421	85.4306	304.434	386.542
19.5	1691.55	4490	396.147	1760	251.309	396.41	229.114	723.854	228.977	4660	2127.8	567.837	1385.5	856.21	586.478	552.725	825.769	327.152	345.858	1130.07	1020	729.342	200.331	454.378	317.494	69.3217	587.106	826.451	196.989	243.159	96.8056	289.233	339.169
19.75	1660	4250	338.889	1920	197.73	323.42	172.691	681.102	265.716	4770	2148	585.304	1388.1	873.005	592.575	468.736	696.994	307.711	295.531	1140	947.541	724.045	221.505	458.031	314.112	68.042	567.019	783.434	197.558	240.306	117.753	281.865	347.383
20	1660	4050	341.88	2028.56	163.475	286.53	171.437	727.941	239.406	4830	2209.1	655.869	1401.9	938.683	591.841	650.36	1272.4	313.302	481.434	1144.57	915.342	687.529	215.442	479.989	296.18	99.0594	530.367	746.58	179.539	247.735	138.539	328.902	348.675
20.25	1835.98	3890	396.336	2160	180.352	351	154.022	844.177	259.658	4870	2187	679.081	1372	1079.6	597.128	601.554	1208.9	316.406	481.805	1090	906.541	615.781	214.536	484.553	253.243	91.2937	507.081	675.146	143.502	239.838	157.822	294.7	319.851
20.5	1830	3740	393.844	2384.25	176.255	411.98	172.833	909.767	241.526	4926.33	2137.8	638.853	1377.9	1203.5	557.833	603.928	1150.3	316.096	481.228	988.033	869.491	562.671	226.155	463.006	231.195	90.8741	464.386	604.722	125.76	230.092	165.361	279	304.062
20.75	2000	3670	376.915	2420	165.569	429.943	188.844	1040	268.43	4931.75	2148.2	631.964	1365.3	1326.67	493.145	558.928	1067.6	296.327	489.486	976.056	873.285	533.852	241.138	441.217	205.077	101.318	456.397	593.41	108.809	237.404	181.486	273.613	297.276
21	2120	3780	389.597	2360	194.291	567.45	170.565	1060	280.193	4690	2182.3	652.623	1341.9	1411.2	489.048	525.023	1029.8	302.216	507.105	1000	919.993	517.906	248.961	411.667	220.929	104.808	451.869	550.702	111.599	255.936	203.694	288.784	302.786
21.25	2000	3700	385.143	2500	165.472	599.78	203.727	964.863	226.286	4510	2149.5	657.921	1313.8	1519.8	517.135	506.281	962.527	331.759	528.418	970.728	909.643	514.942	243.109	404.317	235.269	83.9091	482.825	540.81	121.225	250.401	199.222	302.381	302.63
21.5	1740	3500	341.249	2530	129.426	534.903	131.741	848.463	186.553	4220	2151.6	653.514	1257.7	1538.9	482.669	468.748	914.695	330.106	494.743	975.686	893.785	511.061	255.159	415.881	231.864	100.287	503.856	579.864	139.288	253.17	201.581	312.571	278.737
21.75	1630	3640	304.697	2590	129.355	586.81	84.0418	762.385	163.395	4020	2175.6	657.609	1233.8	910.839	425.111	504.25	1181.9	312.602	471.733	1000	900.434	489.597	271.51	412.95	247.391	112.066	485.389	584.373	152.004	273.827	210.872	292.793	275.808
22	1590	3950	307.7	2690	150.666	729.55	129.226	808.525	209.725	4150	2159.3	621.13	1174.8	968.941	407.604	440.466	1166.4	296.418	436.333	963.778	884.425	440.177	288.449	406.594	243.405	115.675	514.236	601.99	148.206	273.234	213.569	298.964	277.182
22.25	1470	3860	293.855	2700	140.691	612.85	157.195	878.947	235.646	4223.42	1989	621.956	1166.9	814.065	399.068	346.937	1158.4	300.165	616.807	926.899	875.76	447.358	300.787	425.011	245.154	109.685	517.753	595.549	148.794	278.437	211.614	302.479	250.026
22.5	1300	3990	282.241	2730	111.383	574.3	129.003	739.975	231.743	4000	1898.7	598.952	1232.8	871.767	393.563	330.802	1188.5	321.762	639.323	896.911	797.319	405.723	280.543	397.953	211.047	89.2867	494.272	533.078	119.33	258.646	185.914	278.992	256.045
22.75	1380	4060	275.492	2651.52	119.339	590.513	122.702	712.888	206.915	3890	1925.3	592.233	1272.3	944.483	396.403	312.543	1211.1	317.759	648.479	922.08	785.76	407.365	274.626	386.514	192.885	76.8427	534.994	539.847	102.839	271.596	192.236	291.37	250
23	1390	4230	280.096	2700	141.416	635.88	121.487	753.606	195.073	3850	1871.5	569.997	1258.3	1024.6	388.594	284.137	1176.4	306.88	609.412	922.89	806.774	436.874	306.667	399.964	219.583	86.3182	620.078	522.2	118.626	308.627	179.419	304.79	251.013
23.25	1320	4250	290.321	2540	176.633	647.477	151.944	742.621	220.31	3740	1838.4	550.623	1213	1124.4	369.481	276.716	1118.5	311.533	582.268	855.497	771.713	399.419	284.543	357.886	196.719	57.8916	613.514	504.342	111.3	273.089	137.967	269.328	230.198
23.5	1230	4160	267.149	2580	158.949	659.847	136.866	653.416	244.614	3840	1825.6	547.853	1233.53	1188.3	373.387	268.856	1063.92	303.95	554.683	823.509	749.717	368.916	283.676	341.656	203.497	45.3217	616.039	460.79	113.888	251.245	129.717	240.56	212.526
23.75	1110	3970	268.548	2490	138.834	568.68	111.195	638.373	266.287	3510	1814.9	543.244	1239.4	1124	399.043	295.802	1021.5	294.97	524.385	779.751	723.378	386.032	293.548	338.028	247.012	59.2902	612.631	476.529	151.869	297.337	157.925	258.958	232.195
24	1150	3950.8	232.316	2490	118.002	587.163	107.111	563.326	251.249	3290	1732.7	521.539	1195.18	1099	368.42	298.09	931.03	280.789	482.488	731.414	711.113	322.332	274.964	343.031	235.97	49.1014	569.789	444.722	148.285	278.763	142.075	272.726	220.308
24.25	1220	3780	266.171	2320	151.298	538.693	116.482	597.724	265.079	3230	1780.1	523.401	1246.8	1066.4	373.502	287.34	923.24	272.894	417.519	744.263	689.21	277.7	270.333	318.986	250.636	50.3357	534.317	421.078	124.389	252.641	144.956	265.714	229.256
24.5	1210	3710	296.289	2180	163.763	555.623	135.529	540.14	266.017	2970	1779.8	545.385	1291.2	1081.6	416.642	300.376	902.123	285.492	412.86	738.509	684.647	258.103	275.213	321.597	238.917	54.3531	527.922	444.502	121.794	257.242	156.153	258.74	241.477
24.75	1230	3850	289.74	2119.09	179.959	510.583	116.738	586.649	267.488	2710	1741.7	554.38	1224.9	1061	468.292	338.5	885.426	312.236	425.125	707.66	708.765	277.848	262.239	311.669	227.68	48.4301	506.555	429.837	137.816	247.916	134.425	259.053	238.081
25	1120	3880	300.799	2080	149.796	448.67	141.838	653.416	282.187	2620	1713.3	565.043	1197.2	1023.6	447.729	397.95	814.011	313.959	402.975	701.044	690.21	270.303	265.101	300.789	230.098	56.2238	485.736	429.353	125.929	224.056	133.514	271.19	233.046
25.25	874.248	3980	281.298	1910	159.829	452.197	130.621	708.155	262.652	2580	1695.6	536.193	1146.8	994.108	425.833	436.525	724.914	316.68	389.235	692.988	653.683	284.923	293.365	300.817	219.532	58.1993	477.625	434.644	111.974	228.833	123.211	253.922	226.796
25.5	619.101	4050	263.289	2020	176.429	450.16	149.691	683.432	255.404	2530	1630.9	506.472	1113.5	891.944	368.756	444.574	588.7	300.086	372.981	684.361	645.645	287.013	285.778	285.267	226.802	49.6608	498.367	417.193	106.633	246.716	141.175	253.451	222.796
25.75	507.657	4202	285.597	1990	194.719	532.677	147.412	666.04	295.637	2810	1618.1	501.702	1117.8	827.168	361.121	465.493	527.354	300.889	347.57	602.361	616.305	216.284	235.56	260.928	200.121	34.9441	417.939	402.027	83.5468	216.891	113.15	210.062	179.104
26	519.448	4270	299.563	2060	187.071	640.083	134.471	659.838	294.517	3200	1688.4	538.467	1137.2	775.974	399.401	457.25	1570.3	323.914	639.012	545.71	594.71	184.458	214.894	264.225	203.328	41.3811	374.9	353.963	75.6816	221.875	87.1222	199.221	174
26.25	454.647	4155.27	276.579	2020	177.11	736.523	110.501	612.587	244.842	3480	1750.2	534.271	1103	700.94	394.85	491.586	1523.1	293.571	649.072	563.251	577.907	200.003	239.797	246.194	219.985	58.5175	412.081	378.553	78.9925	233.22	116.881	220.485	188.468
26.5	415.937	4240	264.797	2050	197.018	881.587	114.178	556.894	244.939	3810	1743.34	517.112	1092.1	585.69	357.14	496.646	1455.6	292.787	617.019	558.24	582.975	179.787	247.299	238.958	207.423	59.6399	410.592	363.129	83.6667	252.735	125.603	216.207	185.838
26.75	459.706	4210	291.891	1980	182.888	965.16	128.025	559.574	264.088	4000	1740.7	508.67	1071.7	588.159	351.029	543.847	1422.49	310.338	633.237	521.089	592.011	154.426	238.522	259.456	194.092	63.1713	386.445	313.909	76.6255	263.449	120.444	210.451	191.263
27	491.423	4310	300.363	1900	201.413	961.267	104.688	536.885	299.117	4470	1797.4	541.553	1041.7	531.896	361.691	572.405	1430.6	310.878	667.951	521.237	540.566	159.916	231.606	240.236	178.488	69.2762	359.43	307.698	55.2809	282.652	113.2	200.398	198.312
27.25	459.374	4330	288.212	1880	205.541	944.023	81.0474	446.413	250.626	5010	1751	514.943	1019.4	502.608	350.329	556.669	1342.89	316.591	664.027	538.864	523.387	142.468	209.051	238.792	184.121	80.2133	384.286	298.044	60.0524	276.189	111.344	211.434	203.075
27.5	392.157	4290	285.575	1880	194.339	921.663	95.8496	397.748	230.79	5370	1732.69	505.616	1009.28	432.81	370.722	567.942	1344.6	322.287	688.228	530.621	486.416	139.935	201.597	225.225	168.05	75.1154	372.186	284.475	60.7678	260.058	112.167	213.779	208.782
27.75	416.241	4390	307.857	2090	245.73	900.15	147.245	462.581	256.655	5658.1	1752.5	512.623	970.094	416.629	408.85	564.468	1329.5	310.883	703.669	497.399	487.572	131.884	219.113	198.078	174.358	74.7273	335.883	298.732	59.6067	251.994	108.028	182.577	201.321
28	461.493	4480	301.59	2000	295.128	787.623	129.097	406.043	262.023	5680	1790.2	527.018	956.603	382.293	405.664	535.57	1284.43	306.66	716.728	491.121	454.129	174.916	202.28	268.692	231.784	71.3182	333.764	341.39	129.757	281.83	170.397	278.67	201.487
28.25	417.577	4550	274.777	1860	305.936	747.143	138.365	442.453	246.538	5480	1764.4	528.409	928.783	349.293	373.152	493.809	1260.8	345.474	704.628	488.074	440.312	178.213	193.205	248.95	237.305	86.451	336.172	328.593	130.565	303.435	163.461	289.073	204.312
28.5	365.853	4640	315.283	1900	293.497	660.57	159.437	442.491	245.491	5220	1741.69	520.398	905.298	378	365.442	439.27	1248.9	331.696	676.815	509.752	427.523	157.184	206.249	264.208	244.038	89.2832	337.211	316.146	142.558	326.326	157.425	300.585	196.328
28.75	307.053	4750	300.24	1780	270.161	696.293	125.632	443.966	220.772	4960	1767.9	515.507	887.648	371.328	359.457	423.93	1203.6	311.043	645.912	497.272	402.661	151.661	186.242	260.597	228.098	87.0979	349.339	269.997	122.704	299.309	147.078	288.602	198.039
29	292.958	4750	312.102	1750	326.694	622.297	122.446	435.401	248.374	4620	1735.5	500.983	888.401	374.78	360.152	368.421	1159.8	304.256	593.348	468.754	375.161	161.829	187.727	246.494	204.254	82.2937	354.131	260.091	125.581	293.148	123.264	298.305	187.731
29.25	254.566	4730	291.481	1740	361.653	522.583	100.465	435.575	253.281	4480	1711.8	519.754	923.644	411.289	341.237	328.104	1113.1	302.295	582.545	406.633	356.468	133.929	189.113	192.153	166.515	70.6818	306.542	241.43	112.112	268.379	112.339	275.871	159.058
29.5	334.406	4970	276.942	1830	336.023	517.41	102.301	423.767	239.415	4200	1729.1	511.62	959.546	571.752	322.128	270.597	1501.8	314.845	528.502	410.272	351.493	139.939	184.387	177.456	178.05	68.3462	319.692	224.624	123.416	285.49	116.147	272.765	152.679
29.75	354.626	5030	284.826	1830	339.878	533.593	90.7103	419.419	227.807	4030	1648.5	463.017	911.815	511.604	278.819	270.565	1494.1	281.115	479.821	465.953	341.466	172.103	199.698	183.856	186.595	76.5	391.892	243.685	159.348	242.072	119.828	300.274	173.023
30	256.759	5000	265.316	1790	415.388	467.51	63.5153	328.721	174.737	3860	1647.9	462.712	903.231	519.726	296.766	302.912	1485.7	268.667	474.173	418.349	337.64	151.226	199.51	178.428	199.163	60.4825	408.214	227.651	133.18	227.919	99.55	276.05	176.721
30.25	239.105	5240	312.568	1880	524.926	467.117	103.451	306.071	187.19	3732.78	1676.2	468.352	970.28	557.182	307.928	344.511	1605.9	299.548	452.994	398.183	310.043	147.207	185.688	169.803	197.056	71.2657	419.469	209.153	129.023	242.969	102.167	267.084	166.747
30.5	252.325	5620	328.303	1880	496.834	519.797	87.0724	296.603	218.705	3470	1585.9	441.461	1001.37	604.738	296.142	363.588	1621.3	294.059	444.963	382.719	298.057	155.458	183.094	207.875	192.249	84.2902	409.986	191.691	134.745	250.66	108.114	260.064	167.724
30.75	223.598	5600	308.744	1920	460.992	545.13	118.028	315.655	214.31	3130	1558.6	446.914	997.944	588.546	307.99	379.595	1585.7	274.7	428.813	364.204	271.127	150.474	183.198	197.553	182.722	78.549	391.222	215.732	140.843	238.134	110.975	258.992	160.796
31	272.178	5730	276.152	1880	456.939	535.577	107.797	241.003	238.786	2860	1530.8	413.467	996.884	570.869	286.287	362.41	1556.5	273.541	392.537	374.136	259.772	160.032	160.993	188.008	192.512	63.9371	388.75	211.329	149.019	218.811	117.583	267.557	156.675
31.25	308.965	5960	302.069	1780	412.936	425.13	105.203	264.006	206.795	2680	1485.6	403.048	1033.71	559.017	284.79	367.664	1603.27	291.505	386.202	359.39	274.084	167.516	164.113	200.442	170.503	60.9231	349.753	206.817	157.614	261.493	121.675	256.641	137.88
31.5	350.108	6150	297.523	1770	395.967	399.573	111.471	293.214	196.424	2480	1467	390.514	1020.4	563.811	318.14	347.926	1603.6	311.023	367.095	351.518	258.041	143.671	178.857	223.933	153.118	54.0804	359.244	195.529	156.472	266.905	99.8389	290.989	141.974
31.75	374.203	6490	315.858	1880	375.066	392.183	93.7493	276.037	211.085	2340	1473.4	380.666	1027.4	584.041	306.464	345.187	1602	323.254	329.339	347.932	243.826	137.545	168.512	211.917	154.346	44.5315	326.103	194.149	138.712	216.961	83.6222	256.468	162.87
32	439.15	6640	309.693	1920	401.263	408.3	137.435	256.078	239.029	2300	1539.9	406.762	1068.2	577.726	309.824	351.514	1605.2	317.231	319.527	326.781	221.041	134.826	167.399	201.372	145.941	35.472	336.328	187.115	125.655	198.139	73.4028	241.02	164.987
32.25	452.766	6650	331.768	1830	395.273	349.87	106.022	270.674	239.319	2180	1477.6	388.108	1065.8	538.022	315.512	326.694	1565.7	338.607	287.611	316.586	226.342	131.642	183.5	223.703	148.666	40.6329	346.8	161.458	131.951	222.239	69.2417	261.485	166.506
32.5	370.329	6520	308.109	1950	339.579	278.497	131.298	267.245	229.974	2090	1439.1	350.943	1094.8	505.272	318.708	309.777	1512.9	323.756	284.555	296.536	225.127	137.452	166.717	212.708	134.334	46.3252	322.928	154.668	120.802	212.841	59.2917	277.927	167.909
32.75	391.297	6580	313.31	2130	368.352	310.39	108.301	233.292	256.868	2170	1487.1	307.368	1092.3	466.039	315.768	288.038	1514.3	335.571	255.545	302.426	211.738	134.616	162.336	209.436	128.988	40.3566	319.906	168	125.363	204.412	60.5139	268.913	172.847
33	439.832	6559	352.042	2270	333.964	336.073	147.476	265.649	301.585	2230	1445.7	287.414	1121.1	424.714	306.109	255.901	1454.9	367.155	229.589	329.707	206.045	123.652	176.548	196.45	137.926	45.458	267.353	157.407	145.678	154.616	116.044	267.703	163.412
33.25	338.947	6586.62	367.201	2520	279.747	322.27	174.003	257.047	288.254	2226.84	1438.98	288.105	1115.2	420.582	323.891	262.268	1427.9	379.693	239.94	310.796	207.918	125.703	166.587	190.417	122.624	42.6503	250.436	153.132	123.64	25.4624	108.375	254.765	147.344
33.5	301.161	6320	389.666	2820	298.885	258.413	168.279	279.096	312.003	2170	1419.1	285.559	1095.1	419.694	313.44	283.419	1433.6	352.615	230.492	284.497	153.957	90.4452	136.343	178.678	86.2751	26.4441	203.722	110.969	71.5169	4.3315	73.2917	220.759	117.26
33.75	281.811	6450	436.566	3000	288.51	270.463	155.694	251.807	323.117	2030	1386	292.753	1081.7	400.289	317.785	281.743	1500.7	332.426	222.076	255.885	143.532	66.5097	140.017	177.414	83.8136	17.4126	182.095	101.807	71.3783	4.195	79.0417	212.585	117.497
34	257.839	6520	460.837	3330	227.14	254.027	124.791	220.984	352.383	1970	1378.24	310.691	1077.9	363.726	318.292	292.554	1549.4	333.172	209.92	270.021	148.76	97.7742	143.42	195.758	103.485	24.1084	210.461	117.725	76.7978	5.7967	101.719	217.073	147.951
34.25	223.482	6150	402.53	3542.84	198.235	221.803	141.585	202.348	280.57	1790	1348.8	318.724	1044.5	348.616	317.123	272.324	1550.3	333.896	203.107	261.118	158.914	85.7839	128.498	211.069	98.5325	26.4895	212.25	114.254	88.1985	10.7131	88.8889	200.7	140.87
34.5	285.622	6110	404.486	3910	214.286	295.447	138.334	231.158	266.108	1720	1275.3	309.851	1048.9	340.765	315.693	247.327	1592.5	321.926	188.613	198.243	157.48	82.9677	127.836	195.875	110.976	24.7657	189.331	111.21	92.1311	12.6045	90.8	187.255	133.698
34.75	324.808	6000	418.436	4268.71	207.758	245.067	134.618	181.444	282.389	1650	1285.3	315.834	1051.8	370.845	319.816	234.604	1585	324.632	198.169	202.506	146.812	80.4355	142.676	170.6	96.2278	17.521	167.022	105.593	84.5543	12.1365	84.675	172.389	110.669
35	278.024	5970	387.329	4480	189.725	270.753	174.727	158.463	263.836	1700	1354.9	329.38	1005.8	343.386	329.616	238.128	1539.5	307.34	194.858	224.325	132.486	82.5903	146.833	167.258	90.6805	28.0979	176.861	97.9458	61.8539	12.5125	79.2472	202.756	132.256
35.25	469.105	6210	440.7	4780	241.564	360.713	168.772	193.724	298.64	1940	1217.9	253.721	902.907	261.114	219.242	165.628	1462.1	246.975	135.095	252.879	138.505	75.9677	139.307	109.806	80.7988	27.2133	193.197	99.6373	70.0974	10.3259	39.2083	190.174	124.442
35.5	555.112	6460	432.154	5160	253.023	345.263	171.379	174.87	295.67	2050	1135.3	235.296	870.634	252.959	194.464	160.987	1457	225.34	116.854	248.169	153.704	68.6161	136.261	91.5861	97.7308	24.5524	181.586	96.3627	79.1311	7.3621	16.2194	173.398	116.743
35.75	624.423	6536.77	436.209	5610	269.806	335.667	181.368	158.177	277.529	2000	1215.96	296.461	922.283	301.862	282.164	184.836	1537.8	250.883	155.949	224.527	126.038	24.4968	131.998	71.8167	91.2101	24.1573	161.333	94.8237	73.8015	9.9944	13.1083	177.19	101.334
36	676.171	6550	454.354	5825.77	290.018	366.41	151.078	204.335	359.371	2020	1263.5	339.756	897.324	318.425	276.597	209.878	1513.4	261.525	146.177	217.382	118.726	14.4871	131.502	69.8333	77.1716	24.2028	144.731	100.031	66.809	10.2507	14.5778	164.367	73.9935
36.25	734.136	6630	507.517	6130	285.401	314.897	123.866	165.832	321	2030	1242.4	316.834	886.989	325.517	246.043	214.487	1466.9	254.38	135.58	198.172	114.672	16.5	133.833	67.4361	78.6095	24.1469	127.419	87.5525	62.236	8.1866	9.1611	152.331	65.4383
36.5	756.168	6580	497.225	6340	289.25	330.957	110.312	155.22	322.363	1890	1212.6	308.174	874.236	334.109	246.348	195.225	1458.3	234.615	140.986	190.16	112.321	13.1839	114.819	64.1111	85.2308	17.6154	115.169	80.2712	75.6292	9.9387	14.3444	157.992	71.6851
36.75	682.916	6320	509.782	6300	326.952	294.167	111.897	167.41	284.067	1730	1209.5	325.594	848.896	373.153	227.744	193.556	1441.2	223.096	129.189	120.512	110.459	12.6484	106.725	68.6417	77.5266	17.8916	113.633	84.4034	68.6442	14.6045	18.1389	138.871	69.2597
37	612.357	6050	535.183	6200	439.967	288.01	126.54	162.13	266.599	1650	1184.8	327.006	795.761	369.658	222.867	189.995	1397.5	216.652	135.269	8.7663	68.6991	2.0903	59.0217	29.9083	33.8018	1.4406	75.4528	39.9797	33.1199	3.6212	8.4361	75.5238	28.1526
37.25	579.364	6010	551.285	6170	561.735	351.217	129.877	145.457	327.582	1610	1146	347.574	782.213	359.388	242.152	176.293	1415.8	190.088	132.543	2.8136	48.3009	2.3516	48.3792	30.9472	24.5562	0.7063	68.0944	22.0881	21.4869	0.6072	4.0472	79.9216	13.8896
37.5	579.941	5660	550.555	6052.79	625.839	317.51	134.036	224.398	347.491	1597.24	1105.4	343.688	767.118	352.578	247.889	173.414	1494.4	177.554	140.726	16.9556	74.5792	11.171	85.3213	52.5694	64.429	6.0839	103.275	67.3119	40.7041	6.961	19.0972	150.031	17.4513
37.75	599.465	5420	557.083	6150	679.821	326.757	130.008	168.199	353.231	1469.14	1089.02	333.106	766.315	359.935	247.531	175.786	1565.6	191.978	141.617	14.1982	84.6606	13.5968	103.966	60.4167	70.5355	10.4755	112.731	69.1864	62.1536	7.6741	26.2944	149.252	11.1558
38	544.937	5450	549.534	6140	732.872	366.963	130.903	188.938	383.871	1380	1196.2	334.925	1092.2	318.233	260.121	170.034	1632.4	290.916	151.803	12.2101	99.1448	14.1	93.8865	47.2083	79.6331	10.3182	53.6361	69.478	53.2397	9.2479	17.2861	143.832	15.5909
38.25	552.315	5100	555.207	5860	859.707	473.9	112.788	210.18	383.848	1393.1	1212.6	323.526	1051.14	319.134	278.589	165.153	1648.1	315.701	156.625	15.8787	94.7624	11.471	101.966	41.3194	70.1893	10.479	24.175	60.5051	48	8.9443	11.6	134.412	17.5714
38.5	457.584	4676.48	565.659	5710	852.467	429.34	153.897	235.665	419.681	1374.2	1209.6	317.556	1009.2	291.449	269.773	152.815	1653.2	295.743	152.7	13.8107	88.7059	11.8097	91.7899	40.5444	69.1331	11.4021	20.2361	56.2644	48.412	13.7493	11.9	130.613	13.8247
38.75	381.521	4220	559.423	5740	905.186	424.057	152.986	253.817	424.839	1390	1184.5	332.306	976.595	300.095	284.437	148.57	1624	300.35	148.518	18.1302	94.276	10.0452	90.6425	45.1056	64.3964	9.972	37.8611	60.5797	45.6854	15.0613	10.5778	139.91	11.4578
39	334.035	3940	515.675	5810.02	871.413	375.337	148.05	273.093	419.199	1390	1183.2	308.284	978.1	304.976	282.432	158.511	1625.3	288.719	134.94	18.7485	87.7964	17.029	89.8527	54.0917	53.8728	7.6783	37.5611	70.0678	52.3708	13.2591	15.6472	134.451	14.9708
39.25	433.608	3900	499.223	5820	800.827	347.88	135.574	252.615	425.564	1400	1174.1	312.157	954.326	317.905	277.94	151.049	1569	296.219	165.097	20.6538	81.6357	24.5194	90.9227	66.3833	56.2012	13.3182	32.9778	49.8271	44.0337	16.1643	14.3528	119.796	14.7727
39.5	417.091	3750	514.465	5820	819.765	372.077	141.437	279.714	385.471	1360	1209.8	304.382	916.754	308.352	264.493	167.678	1540.6	289.376	166.051	20.3047	81.0045	10.4516	85.843	79.95	59.3373	8.5594	39.5861	53.6102	63.7341	18.922	16.1556	144.308	17.3539
39.75	341.605	3606.84	504.791	5800	779.263	423.65	131.117	300.332	377.898	1370	1298.5	299.067	928.386	302.211	275.217	158.68	1361.4	273.888	177.969	21.5237	99.5905	13.9097	93.4565	99.3972	50.7485	11.2937	48.7444	69.261	69.3446	14.337	17.5139	147.851	15.8377
40	348.063	3600	472.784	5880	788.278	405.397	112.167	303.77	434.737	1350	1287.54	316.688	913.176	324.536	286.867	148.439	1338.2	280.769	192.809	14.1716	90.7986	11.3548	96.599	106.197	51.0828	13.7587	29.7194	65.3864	72.1723	12.8329	12.8333	147.625	12.1461
40.25	344.608	3580	470.08	6052.48	731.837	386.15	118.014	308.55	444.152	1410.2	1278.7	325.089	896.401	325.755	300.341	142.588	1374	259.756	194.584	15.3846	75.5045	12.0903	87.1932	71.4361	43.6657	5.4336	25.9944	59.0271	65.3034	13.3844	15.1722	148.916	18.6623
40.5	337.612	3490	439.632	6140	746.064	275.337	99.4958	307.944	387.883	1590	1254.8	350.103	901.315	307.587	303.302	138.491	1321.7	268.746	202.745	8.8343	60.7941	6.8355	84.2295	44.5611	32.1361	5.9161	27.55	37.6847	62.2697	7.8886	10.3667	130.423	14.211
40.75	310.42	3360	427.764	6330	714.444	250.313	123.379	283.354	408.114	1610	1303.9	343.677	891.139	328.874	302.87	133.293	1357.1	268.185	250.481	9.9379	68.9118	9.3968	69.4565	47.1583	34.4763	9.8252	30.6389	40.122	66.9288	9.7604	11.3889	124.552	11.9156
41	331.867	3130	417.967	6310	704.918	271.367	149.318	295.953	419.851	1620	1320.6	347.016	869.21	352.398	288.464	131.957	1479.2	270.427	276.636	12.8994	83.724	12.5839	70.157	44.2528	27.5976	8.3601	25.1778	49.1661	68.1798	10.9025	27.0028	154.899	12.8409
41.25	316.818	2880	361.203	6390	600.421	240.277	127.777	259.655	368.126	1560	1284.8	349.881	848.806	372.116	252.23	131.376	1413.4	259.985	267.144	16.1775	44.0995	6.1839	71.7222	40.3667	29.9053	9.5	31.2694	39.8475	67.3708	9.0279	58.2861	162.294	14.8636
41.5	306.836	2670	359.532	6600	628.569	292.847	146.655	268.991	400.611	1530	1296.5	348.827	829.674	366.257	235.28	155.237	1348.8	269.077	276.712	17.3343	19.0814	8.9226	63.128	42.0694	35.9142	14.5385	49.2472	44.5119	68.3221	10.3175	48.3472	152.098	9.5974
41.75	363.983	2550	345.312	6860.75	695.112	368.77	184.538	279.891	410.594	1540	1285	341.269	804.905	351.646	245.937	157.608	1358.3	265.449	270.911	17.3343	16.9344	8.4806	65.2923	39.2167	30.4053	9.972	48.1361	36.6542	60.8652	14.3733	31.3056	129.171	17.8896
42	313.203	2520	349.401	6660	614.969	307.703	145.708	258.425	367.517	1460	1220.2	326.542	794.537	359.223	247.447	171.505	1302.6	257.726	281.397	18.5385	13.9095	12.3516	79.1667	36.6306	30.5917	10.5245	35.0639	41.9356	59.1685	11.1894	85.0556	120.958	16.8669
42.25	384.899	2540	361.646	6280	633.133	295.287	168.059	267.491	397.956	1380	1202	323.219	779.933	383.886	223.715	169.642	1217.4	266.898	267.351	11.571	12.957	7.5742	88.7681	21.6167	30.1035	11.5769	50.1194	49.2847	66.5131	9.8078	239.061	120.022	18.6429
42.5	445.182	2600	355.359	6150	632.732	284.31	145.521	246.481	307.775	1418.42	1160.6	335.193	701.011	386.672	218.592	179.642	1150.9	267.012	251.167	19.3195	12.224	11.371	92.1425	19.3389	29.7101	7.7552	48.55	54.9932	74.8727	14.4791	265.586	150.989	20.9578
42.75	440.902	2580	327.218	6010	572.497	269.077	125.727	216.633	288.14	1430	1133.1	333.572	661.46	385.153	203.164	176.822	1150.8	250.982	253.993	17.3846	12.6697	11.8645	79.4541	19.2861	31.1686	7.8986	57.7583	56.7322	108.963	12.0975	279.417	161.964	19.1429
43	416.962	2600	339.973	5690	590.913	270.747	157.811	276.075	365.038	1410	1098.9	348.937	677.662	383.454	190.483	149.608	1105	217.488	243.613	17.2367	11.405	10.7774	63.587	25.4889	28.926	5.5804	46.3639	53.8	97.9176	13.8607	259.197	146.157	19.5455
43.25	454.79	2480	356.305	5130	718.671	303.717	125.058	262.385	302.351	1530	1055.2	371.271	647.414	382.153	176.135	149.547	1058.7	204.982	210.759	21.9497	13.4208	10.4677	60.2488	27.9833	28.3254	12.7448	39.8361	53.3797	72.3895	12.2089	251.489	142.91	12.2532
43.5	471.332	2490	377.312	4860	673.719	331.47	142.916	232.394	261.017	1450	1061.2	324.369	601.278	374.243	148.78	126.779	1061.4	192.368	204.855	8.2988	7.2149	10.671	39.8937	20.3306	15.6746	7.8182	36.6722	44.9593	47.2135	3.5209	225.803	135.84	9.5942
43.75	417.098	2450	368.996	4690.29	613.291	264.507	159.852	167.811	261.93	1450	1088.1	351.873	590.289	400.966	147.203	100.964	1096	195.932	208.611	8.8107	9.8846	7.9065	40.1329	17.5222	19.0118	3.1084	26.675	40.8441	61.3371	3.5014	215.853	134.235	11.5227
44	394.843	2339.94	405.238	4390	571.546	240.65	115.635	159.006	264.743	1370	1072.4	410.223	648.139	513.294	155.225	115.93	1130	225.549	233.329	16.8669	18.7443	12.0903	55.0145	24.7333	26.0592	7.6783	43.5028	56.9051	98.4532	8.1448	253.144	129.07	13.3117
44.25	396.007	2310	456.131	4170	610.962	235.783	135.574	215.885	287.295	1300	1027.16	397.507	577.637	478.794	129.249	108.559	1093.7	209.678	214.956	14.6509	12.0158	13.7452	49.8309	19.4278	27.6154	9.007	45.8667	58.3593	110.884	9.1643	250.611	101.37	11.9968
44.5	421.944	2200	469.927	4060	652.954	233.33	155.794	225.882	373.807	1396.32	1020.7	385.791	554.118	458.898	129.804	106.682	1017.5	203.63	222.075	13.3077	10.8416	9.2355	47.186	18.225	27.2456	12.5245	34.6778	81.1898	94.2996	12.9136	223.942	109.272	12.6656
44.75	405.71	2160	464.693	3940	663.199	273.123	188.006	232.932	258.067	1380	1070	428.784	569.741	522.34	137.374	109.365	976.905	226.975	242.675	16.4438	13.0249	11.0839	58.099	24.1528	21.3639	12.7238	30.9	74.8169	94.4757	14.4708	162.917	102.154	14.1688
45	321.962	2100	494.479	3780	725.319	276.38	207.772	197.916	258.579	1270	1088.5	458.132	548.215	565.454	125.401	103.55	1018	225.351	258.97	10.1361	11.0045	9.329	42.7198	15.0639	19.1479	5.4336	23.9694	52.1695	94.6779	8.3426	148.592	75.9356	14.7565
45.25	321.192	2170	519.573	3580	858.054	273.92	199.287	192.214	284.649	1220	1065.2	455.683	530.489	520.624	132.036	96.6892	1101.51	224.802	255.214	11.9527	9.905	7.6742	36.7029	9.3861	25.2189	5.5	33.1722	46.8136	91.2135	7.7047	156.978	69.8767	12.8506
45.5	325.797	2260	608.027	3420	1070	252.227	224.011	211.618	255.786	1210	1074.1	448.076	496.671	496.451	116.703	103.284	1104.6	217.172	232.003	11.8639	15.1063	11.1774	50.5169	8.1139	25.7692	6.4895	50.4694	53.7356	104.876	11.5292	223.728	73.1933	14.4188
45.75	273.056	2160	623.172	3170	699.263	190.117	197.936	198.171	291.108	1124	1064.8	439.241	477.391	506.711	129.111	121.885	1232.3	214.934	229.181	13.645	10.8801	6.6258	46.0242	6.275	27.5178	10.3916	40.3389	46.9559	103.232	8.195	254.875	51.0448	15.224
46	314.297	2160	634.917	2990	240.148	226	195.501	159.28	283.269	1050	1082.5	429.385	475.82	491.17	135.384	114.241	1307	214.033	239.437	9.9408	8.3167	10.871	44.1546	6.85	33.7367	11.0804	24.4861	60.8576	96.1573	5.2507	262.689	60.7087	13.5877
46.25	350.15	2180	625.318	2900	164.916	211.42	202.145	183.276	290.406	1010										16.2012	9.9005	9.4774	59.058	12.7861	35.0976	10.7552	37.6639	68.8847	111.813	9.3175	329.82	88.5462	12.6623
46.5	324.668	2050	629.133	2750	167.569	208.303	156.724	261.876	303.974	1080										14.8994	11.5452	15.1516	58.9444	11.2722	34.284	6.3007	41.4972	64.4271	107.626	16.624	351.028	87.6919	16.1688
46.75	302.577	2020	649.595	2540	268.273	227.603	183.267	261.575	339.167	1070										15.2692	16.9412	11.0935	45.7633	11.025	33.0207	6.2727	33.5556	70.9492	124.307	17.0501	326.57	77.3445	17.276
47	337.78	2050	665.833	2510	352.875	236.527	215.515	239.053	340.114	1190										11.1361	14.0023	12.8387	32.8986	8.4583	36.787	9.8706	43.175	65.0983	92.8951	7.1755	307.594	70.6751	14.7727
47.25	371.017	2070	653.526	2330	447.923	210.257	188.59	266.491	360.754	1340										11.645	12.7262	12.4839	35.1763	11.2361	33.429	7.7552	57.9528	61.261	74.8427	6.7967	315.9	61.5462	17.2532
47.5	366.182	2120	656.588	2360	414.648	187.317	223.309	264.674	400.044	1450										18.4556	15.8959	8.4097	36.5145	9.2639	36.8373	11.4301	59.5111	54.1661	72.0225	7.9025	330.383	43.4566	17.5682
47.75	337.367	2150	643.194	2190	207.709	205.137	238.251	231.826	347.006	1440										15.3166	15.0633	10.2129	33.1715	6.5333	32.5266	7.3007	68.2194	56.7966	84.0262	11.7772	304.419	25.2885	12.2857
48	304.192	2160	682.457	2130	155.429	267.503	219.532	260.211	332.342	1490										12.5503	13.6312	13.4548	32.1087	7.7528	29.4349	5.7378	62.3833	60.9017	73.6554	7.4485	286.858	12.4958	15.2922
48.25	370.126	2215.47	672.461	2144.91	190.661	250.467	237.738	281.776	370.792	1450										11.355	11.0611	14.3161	23.715	6.4056	25.9645	6.0979	51.1472	44.4576	78.2247	8.61	294.928	10.9832	17.3864
48.5	407.538	2360	698.682	2010	114.375	267.79	221.279	268.106	392.175	1350										16.1302	10.81	10.2226	19.5749	7.8611	37.4231	8.0455	62.8361	43.2	95.7041	8.1253	305.253	11.6527	12.2695

## Sheet: -840+1 Fsk+TSA
Time	Cell 1	Cell 2	Cell 3	Cell 4	Cell 5	Cell 6	Cell 7	Cell 8	Cell 9	Cell 10	Cell 11	Cell 12	Cell 13	Cell 14	Cell 15	Cell 16	Cell 17	Cell 18	Cell 19	Cell 20	Cell 21	Cell 22	Cell 23	Cell 24	Cell 25	Cell 26	Cell 27	Cell 28	Cell 29	Cell 30	Cell 31	Cell 32	Cell 33	Cell 34	Cell 35	Cell 36	Cell 37	Cell 38	Cell 39	Cell 40	Cell 41	Cell 42	Cell 43	Cell 44	Cell 45	Cell 46
0	390.245	2010	1920	662.044	954.503	1630	664.315	1255.32	929.971	437.21	5020	728.227	6090	5880	3200	5360	103.87	506.007	1020	1670	2750	1140	1300	1840	2000	589.02	2000	1280	2670	3020	840.215	1690	2940.4	439.346	2727.7	2679.6	74.6864	1235.3	391.239	27.4866	3320.6	1386.9	210.439	1393.8	285.119	451.254
0.25	447.2	2570	2230	663.115	1050	1770	931.185	1420	923.164	440.574	4910	1570	6870	5880	3210	5920	80.2065	490.017	1040	1658.08	3040	1160	1450	1800	2089.41	526.212	2330	1370	2720	2950	932.218	1740	3357.38	525.045	3315.8	3264.9	60.7545	1351.3	461.773	21.5294	3840.12	1710.2	387.037	1531.9	524.52	803.041
0.5	566.849	3070	2440	774.284	1040	1660	1242.29	1430	910.076	442.376	4600	2760	7390	5630	3240	6450	88.6304	507.72	1040	1661.69	3350	1210	1600	1830	2140	450.555	2640	1404.64	2930	2860	1040	1770	3220	485.794	3532.1	3477.8	38.8773	1333.8	503.407	13.3209	3921.1	1890.9	628.622	1534.7	679.653	1382.2
0.75	693.478	3620	2670	951.337	989.38	1670	1610	1508.4	944.174	519.938	4410	3880	7540	5310	3290	6920	111.105	558.585	1130	1690	3660	1289.24	1900	1870	2230	400.041	3010	1540	3040	2820	1210	1770	3100.3	449.916	3997.3	3647.9	49.5682	1302.4	484.988	28.2781	3924	2107.5	885.391	1457.5	807.698	2266.87
1	897.455	3960	2780	1010	977.519	1700	1860	1730	967.238	648.861	4200	4800	7690	4990	3350	7200	90.1413	502.452	1070	1680	3890	1280	2140	1820	2240	339.299	3270	1500	2930	2680	1270	1730	3041.4	432.517	4371.8	3973	41.1955	1286.3	496.373	32.6096	3839.8	2230.8	1269	1482.7	913.361	3063.3
1.25	1060	4220	2800	1130	747.734	1601.72	1970	1840	973.99	555.95	3913.75	5690	7750	4780	3400	7470	59.8478	499.845	1083.98	1720	4076.05	1342.79	2370	1830	2290	292.691	3520	1580	2880	2680	1380	1740	2949.2	419.378	4878.64	4331.3	25.9682	1243.2	475.397	20.4813	3701.66	2401.4	1586.4	1526.1	1051.1	3740.3
1.5	1280	4510	2980	1383.93	744.283	1730	2220	2050	1050	575.876	3840	6530	8080	4720	3544.91	7910	77.6123	600.384	1190	1760	4140	1490	2610	1890	2420	299.921	3910	1800	2920	2610	1620	1740	2809.8	409.318	5163.5	4566.8	34.5909	1215.4	452.571	17.7861	3657.3	2587.3	1800.9	1265.3	1123.3	4884.6
1.75	1530	4590	3160	1620	872.269	1858.55	2350	2200	1180	616.376	3720	7170	8250	4660	3900	8440	131.848	613.973	1250	1760	4130	1610	2800	1810	2520	265.847	4170	1890	2850	2560	1690	1660	2715.8	374.538	5414.9	4894.4	28.1455	1248.1	440.935	25.9198	3569.4	2752.93	1977.7	1168.1	1180.1	5591.1
2	1580	4550	3250	1920	762.185	1970	2460	2180	1230	575.772	3430	7490	8650	4560	3990	9100	108.783	632.843	1329	1730	4130	1720	3020	1780	2740	253.716	4417.44	1990	2790	2610	1850	1630	2667.8	367.696	5646.6	5111.9	30.4636	1265.8	417.339	30.0214	3483.2	2781.1	2111.8	1117.4	1253.3	6250.3
2.25	1720	4640	3539.66	1970	747.601	2010	2790	2090	1230	587.725	3270	7730	9250	4570	4270	9660	100.156	632.78	1410	1690	4070	1810	3190	1790	2990	221.302	4670	2030	2710	2470	1990	1550	2588.9	370.161	5817.3	5157.1	17.5818	1393.3	398.503	40.615	3327.1	2853.9	2194.9	1087.7	1365.1	6841.3
2.5	1960	4710	3720	2220	732.597	2112.32	3010	2040	1243.95	597.272	3340	7760	9590	4560	4450	9780	105.732	652.36	1540	1660	3910	1890	3220	1740	3260	198.437	4847.96	2110	2590	2180	2040	1420	2588.9	392.703	5849.2	5067.5	14.5727	1426.2	419.95	23.3262	3119.7	2786.5	2232.9	1035.9	1397.1	7256.3
2.75	2150	4770	3890	2600	683.429	2210	3170	2090	1270	591.843	3220	7620	10200	4560	4600	10000	93.3261	631.995	1760	1640	3900	1920	3187.39	1700	3400	174.87	5050	2150	2550	1990	2150	1300	2518.9	400.892	5934.9	5057	20.9773	1366.97	403.096	35.7647	2928.1	2648.9	2186.9	904.396	1413.1	7542.9
3	2320	4890	4120	3020	737.88	2260	3360	2140	1410	543.42	3270	7820	11000	4640	4680	10500	108.192	681.759	2130	1654.81	3870	1957.06	3200	1750	3480	158.082	5290	2210	2480	1980	2257.32	1230	2442.6	420.713	5952.37	5075.3	28.6409	1283	418.509	41.8556	2694.6	2537.4	2265.7	876.916	1386.8	7449.6
3.25	2470	4910	4380	3380	769.909	2500	3500	2080	1590	515.932	3340	7750	11600	4700	4680	10900	101.105	741.191	2430	1720	3830	2019.19	3163.12	1730	3629.57	145.877	5570	2250	2470	2020	2490	1170	2383.9	452.759	5886.1	5000.5	25.1955	1210.9	449.543	22.861	2593.7	2337.3	2313.3	830.322	1378.8	7348.1
3.5	2600	4990	4600	3570	742.776	2600	3770	2130	1760	555.678	3510	7560	12400	4880	4730	11000	123.17	762.688	2700	1800	3857	2020	3060	1650	3610	136.263	5750	2300	2440	2050	2580	1160	2355.8	443.79	5850.5	4974.5	13.8818	1153.01	448.099	29.4225	2457.8	2157.5	2269	697.614	1279	7243
3.75	2750	4770	5060	3770	793.568	2660	4050	2140	1920	621.766	3590	7403.73	13100	5190	4850	11100	101.449	794.655	2920	1820	3790	2100	2980	1600	3560	114.711	5870	2250	2440	2100	2590	1120	2269.2	398.706	5681.1	4875.8	14.6955	1062.1	393.211	21.1711	2197.1	2044.3	2237.09	580.678	1168.4	6978.8
4	2930	4582.83	5410	4070	838.211	2886.74	4370	2180	2010	627.136	3470	7430	14300	5427.56	5010	11600	106.612	840.447	3180	1910	3710	2130	2940	1540	3460	108.534	5900	2290	2450	2140	2660	1120	2173.14	416.014	5694	4894.3	11.8727	1045.1	396.96	26.5722	2096.1	1967.3	2154.6	573.787	1162.3	6759.8
4.25	3060	4630	5680	4440	808.12	2920	4540	2100	2080	665.396	3380	7270.71	14800	5610	4910	11800	149.953	841.198	3400	1900	3630	2110	2720	1468.38	3450	106.88	5910	2370	2390	2090	2730	1140	2063.9	434.259	5584.6	4744.8	21.4409	1112.8	394.106	31.4759	1977.5	1836.6	2126.8	542.658	1115.3	6547.5
4.5	3220	4430	5880	4460	870.166	2800	4590	2115.51	2290	769.879	3290	6990	15000	5780	4960	11700	86.8768	817.039	3450	1940	3580	2080	2574.99	1390	3380	97.844	5850	2340	2350	2070	2780	1160	1976.5	372	5130.8	4577.8	17.4409	1156.7	391.587	18.3155	1822.3	1662.77	2067.2	543.52	998.134	6193.71
4.75	3510	4260	6170	4520	926.052	2930	4740	2190	2400	916.837	3060	6701.88	15100	6130	5180	12000	104.359	789.756	3590	1950	3450	2120	2500	1340	3250	80.8619	5610	2360	2310	2130	2800	1188	1827.7	340.007	4909.5	4498.5	24.9136	1122.9	379.382	28.4492	1683	1596.8	2008.7	505.04	901.53	5974.9
5	4100	3970	6520	4750	873.679	3010	4820	2280	2580	1180	2850	6460	15300	6560	5540	12100	95.0254	778.324	3750	1990	3240	2150	2480	1258.7	3240	81.11	5480	2340	2340	2130	2840	1200	1791.8	336.049	4774.7	4249.3	23.7136	1129.3	364.69	26.8021	1610.5	1418.7	2082.9	446.346	790.614	5763.1
5.25	4560	3970	6800	5070	931.799	3130	5030	2398.19	2790	1580	2810	6170	15400	6840	5790	12000	68.7862	796.338	3850	2030	3040	2139.96	2420	1230	3280	79.9616	5420	2330	2450	2100	2820	1290	1675.6	333.189	4581.5	3907.8	13.7636	1155.8	354.32	37.1711	1521.3	1266.2	2103.9	433.807	738.51	5506.5
5.5	4760	3940	6988.35	5190	1060	3210	4936.29	2440	2930	1800	2750	6087.65	15600	6840	6130	12000	98.6594	839.285	3910	2080	2860	2170	2407.69	1140	3110	68.3657	5356.02	2400	2530	2120	2860.95	1320	1567.8	305.399	4429	3771	20.2182	1107.5	329.817	22.7433	1442.4	1238.6	2111.5	426.104	591.416	5476.7
5.75	5143.92	3870	7286	5210	1090	3220	4890	2620	3170	2220	3050	5820	16200	6960	6450	12000	79.4058	871.94	3970	2100	2800	2200	2510	1116.5	3020	71.1202	5280	2510	2610	2110	2930	1320	1426.6	303.364	4233.8	3384.1	24.85	1098.9	335.034	30.9572	1374.3	1159.7	2095.1	414.99	531.673	5407.75
6	5230	3947.45	7650	5330	1090	3230	4740	2640	3390	2510	3380	5660	16700	7010	6610	12100	81.1522	849.241	3960	2080	2650	2180	2580	1020	2980	66.624	5060	2460	2770	2140	2930	1340	1371.4	328.021	4055.2	3100.2	18.3727	1083.2	286.795	16.7968	1288.7	1025.5	2022.7	392.327	531.054	5254
6.25	5270	3960	7846.48	5350	1130	3190	4760	2760	3500	2890	3560	5440	16800	6950	7120	12000	83.1014	829.343	3790	2050	2510	2120	2590	945.398	2980	62.312	4670	2490	2810	2180	2960	1301.25	1338.5	290.853	3802.1	2798.9	12.8136	1005.55	291.674	21.4278	1180.5	905.043	2051.2	373.079	461.663	5139.3
6.5	5480	4040	8030	5360	1150	3246.56	4910	2870	3500	3160	3830	5390	16600	7020	7500	12000	102.065	758.101	3760	2040	2360	2045.84	2600	956.4	2870	61.9514	4403.81	2510	2910	2210	2910	1280	1324	244.266	3544	2503.1	11.3545	953.021	278.537	15.5508	1104	834.412	2092.6	294.851	413.594	5068.08
6.75	5615.73	4420	8330	5260	1320	3300	4840	2880	3520	3420	3960	5120	16300	6890	7720	12100	85.7464	743.37	3700	1970	2260	1980	2630	930.189	2880	55.6215	4120	2510	3080	2180	2920	1200	1315.1	257.941	3476.6	2352.7	12.8273	955.706	247.326	24.4171	1059.3	841.984	2080.6	273.238	371.906	5091.1
7	5690.04	4670	8610	5360	1520	3332.01	4700	2870	3744.41	3670	4220	4869.77	16500	6640	7950	12200	108.862	725.899	3700	2010	2190	1960	2720	890.827	2960	62.4194	3870	2590	3160	2220	2850	1150	1308.2	263.818	3453	2227.6	26.4182	872.297	233.376	21.4866	990.899	751.979	2132.7	284.926	341.54	5245.9
7.25	5750	4840	8570	5150	1660	3200	4874.38	2990	3954.98	4050	4600	4660	16400	6690	7900	12194.5	82.6268	731.563	3630	2080	2080	1990	2700	958.523	2890	50.7928	3730	2510	3250.88	2290	2820	1100	1301.6	277.01	3223.42	2102.1	19.3045	775.72	231.345	19.9519	883.519	710.005	2221.6	243.406	328.054	5262.2
7.5	5581.27	5186.5	8610	5120	1830	3430	4790	3090	4120	4590	4756.88	4480	16300	6660	7950	12200	93.4638	782.014	3464.49	1940	1970	2010	2735.16	969.6	2720	55.9488	3690	2520	3400	2360	2800	1090	1293.3	293.084	3100.1	2090.7	16.9273	735.112	225.867	30.9626	831.242	705.465	2157.1	186.475	319.332	5257.9
7.75	5320	5400	8760	5058.21	1900	3700	4710	3080	4190	5020	5040	4390	16500	6460	7900	12300	115.808	785.56	3360	1920	1940	1989.88	2750	936.918	2700	60.0102	3740	2560	3600	2420	2680	996.429	1297.6	306.699	2969.7	2062.4	28.2273	652.664	209.981	29.3048	792.532	723.636	2103.9	152.342	350.218	5207.3
8	5310	5560	9020	4990	2150	3740	4680	3150	4180	5444.15	5320	4170	16600	6410	8042.75	12400	98.5217	707.365	3360	2000	1930	1960	2750	946.939	2720	62.6931	3838.02	2570	3740	2550	2650	940.207	1279.6	321.916	2921.4	1926.9	20.4545	633.406	208.155	35.984	762.258	667.941	2154.95	136.673	389.797	5192.12
8.25	5500	5850	8970	4940	2450	3770	4700	3118.54	4219.5	5910	5480	4000	16700	6530	8210	12400	81.721	616.727	3270	1950	2000	1900	2790	989.12	2440	61.4604	3890	2640	3660	2650	2540	882.783	1231.7	287.822	2841.1	1855.6	12.6409	557.455	193.705	33.4706	734.989	567.834	2092.7	110.97	438.614	5030.5
8.5	5590	5940	8790	4670	2770	3780	4650	2930	4060.03	6420	5610	3700	16500	6790	7960	12700	108.728	603.333	3130	1900	1970	1890	2780	969.962	2170	52.0128	3880	2680	3640	2670	2480	846.806	1127.05	291.976	2728.5	1845.1	14.4091	525.689	207.693	27.0963	710.181	520.54	2048.5	137.03	514.332	4957.7
8.75	5900	5960	8770	4400	2840	3820	4640	2830	3840	6810	5700	3480	16600	6760	7790	12900	95.5109	588.882	3080	1840	1930	1850	2724.31	952.038	2010	53.0742	3860	2710	3640	2670	2370	835.564	1101.2	339.958	2649.3	1806.8	21.9636	507.357	232.633	27.6791	716.372	507.214	1981.5	140.505	631.406	4937.1
9	5160	6170	8760	4200	2960	3930	4380	2760	3610	7230	5600	3316.93	16100	6570	7550	13100	102.145	556.014	3090	1770	1862.25	1811.34	2630	958.148	1840	66.4604	3919.91	2730	3600	2750	2310	841.025	1112.3	299.129	2616	1772.7	27.4227	447.395	215.28	25.2193	705.034	460.759	1929.2	122.945	697.257	4971
9.25	5840	6270	8620	4060	3090	3857.99	4160	2784.46	3350	7600	5640	3130	15800	6414	7260	13100	89.6848	509.396	3110	1786.73	1810	1790	2670	905.12	1870	86.1407	3870	2683.17	3620	2790	2250	861.592	1046.3	274.371	2539.9	1726.2	18.4136	401.542	196.929	21.9305	650.926	441.829	1950	78.604	720.48	4845.3
9.5	6360	6330	8550	3920	3370	3790	4120	2700	3340	7590	5530	2840	15400	6690	6910	12800	85.0616	479.295	3100	1790	1740	1750	2690.25	879.24	1830	69.8261	3900	2700	3610	2840	2110	810.194	1023.5	289.416	2469.9	1708.6	12.4818	379.528	188.658	20.9198	629.848	358.374	1933	79.3812	804.168	4688
9.75	7130	6350	8540	3630	3620	3870	3930	2700	3210	7790	5510	2710	14800	6710	6840	12700	112.993	459.611	3160	1790	1690	1740	2662.84	850.219	1850	60.532	3950	2620	3520	2960	2050	745.265	1023.8	270.248	2531.7	1739.6	18.8909	413.434	214.748	28.262	668.101	395.15	1913.1	89.5891	878.416	4547.1
10	7920	6330	8540	3560	3760	4010	3860	2670	3130	8176.23	5570	2680	14600	6690	6790	12500	108.623	475.15	3280	1830	1700	1770	2630	864.548	1885.98	61.5678	3840	2600	3530	3010	2040	800.73	974.408	221.657	2477.3	1736.02	21.9727	362.108	210.929	18.7005	606.173	368.759	1874.9	79.3465	961.059	4352.6
10.25	8340	6250	8430	3440	3840	4000	3915.66	2730	3055.22	8540	5500	2540	14300	6660	6790.25	12000	100.264	476.814	3210	1822.11	1630	1760	2630	889.712	1970	73.624	3690	2630	3430	3010	1970	793.324	997.841	200.909	2390.7	1636.8	22.9864	349.559	208.177	20.3743	571.899	288.214	1839.4	84.5247	1001.9	4176.9
10.5	8400	6220	8150	3270	3810	4030	3660	2500	2820	8760	5338.19	2350	13500	6520	6364.56	11500	87.9928	457.193	3160	1880	1650	1760	2660	951.5	2070	73.0639	3560	2680	3340	3110	1940	786.73	1063.3	213.587	2341.6	1598.2	19.5909	377.357	256.503	24.4759	579.508	313.283	1858.4	80.3119	1004	4112.38
10.75	8297.12	6150	7840	3110	3650	4120	3500	2353.81	2470	8470	5260	2300	13000	6350	5850	11300	79.3587	490.877	3130	1930	1650	1730	2652.25	991.602	2150	74.8875	3460	2690	3400	3170	1920	795.725	1023.1	180.21	2343.4	1658.2	24.6136	380.797	293.522	29.8075	574.231	294.428	1869.3	87.3267	1041.8	4012.2
11	8350	6000	7680	3050	3680	4240	3400	2380	2410	8380	5250	2210	12600	6340	5710	11100	97.2319	510.416	3100	1880	1540	1740	2650	979.467	2220	80.0358	3420	2620	3400	3160	1785.6	720.247	1050.1	169.248	2240.06	1624.3	25.0955	410.175	300.05	24.3904	521.612	292.7	1815.6	113.282	981.426	3789.7
11.25	8240	5930	7590	2860	3550	4310	3090	2470	2390	8540	5320	2070	12000	6410	5351.75	11000	107.772	479.741	2890	1830	1500	1670	2570	929.102	2140	71.2072	3270	2530	3310.9	3090	1650	699.811	1048.6	198.552	2160.4	1629.1	27.0909	373.318	335.18	19.6043	484.769	247.69	1820.7	130.733	950.109	3618.3
11.5	8430	5860	7350	2770	3520	4393.56	2800	2450	2330	8360	5470	1972.14	11400	6080	4940	11000	110.203	461.374	2850	1710	1420.17	1630	2410	915.533	2100	72.4578	3100	2440	3290	2990	1620	647.862	1036.1	209.154	2130.2	1608	20.2727	366.409	330.553	23.738	490.093	219.546	1903.4	160.337	898.921	3397.9
11.75	8370	5720	7180	2740	3560	4200	2750	2460	2160	8140	5380	1950	10893.7	5750	4710	10500	116.054	463.3	2820	1660	1390	1639.38	2425.04	971.648	2140	83.2532	3180	2360	3320	2930	1560	602.503	1017.2	203.776	2192.9	1566.7	24.9864	335.189	336.599	18.6952	460.05	214.075	1942.4	175.485	886.743	3220.8
12	8130	5330	7000	2730	3640	4300	2600	2420	2060	8020	5470	1930	10700	5790	4490	10100	97.5688	443.092	2720	1674.08	1340	1650	2400	918.663	2140	89.2072	3220	2180	3260	2880	1430	596.75	959.788	175.528	2285.8	1495.1	29.3318	331.794	362.342	20.3048	453.152	236.588	1975.43	178.04	883.559	2985.7
12.25	8130	5310	6860	2710	3730	4450	2620	2490	2120	7960	5700	1890	10400	6110	4320	10100	86.1848	432.536	2640	1692.31	1280	1630	2400	902.094	2150	87.8261	3220	2090	3250	2850	1370	637.916	949.816	198.647	2356.4	1441.1	16.7	351.972	375.27	29.8877	468.689	223.423	1978.3	209.307	822.109	2814.3
12.5	8240	5100	6870	2560	3920	4480	2620	2370	2020	7725.38	5980	1820	9950	6040	4060	9864.33	83.3913	496.889	2540	1760	1270	1720	2500	923.332	2170	100.115	3270	2060	3330	2930	1330	645.038	944.171	181.927	2195.8	1457.2	12.7591	365.549	422.031	30.4759	500.181	215.775	1955.4	213.119	787.332	2695.9
12.75	8090	4740	6927.81	2560	4330	4390	2500	2291.49	1970	7540	6340	1680	9600	6090	3780	9760	112.746	530.874	2420	1740	1270	1710	2610	958.87	2150	98.8363	3280	1940	3350	2980	1290	620.36	841.383	170.657	1999	1445.6	20.6955	371.64	436.82	28.5134	515.388	243.08	1990.5	203.54	828.104	2766.8
13	8000	4610	6807.73	2370	4620	4320	2380	2240	1920	7150	6260	1590	9250	6020	3590	9490	88.6159	517.783	2279.62	1650	1290	1680	2570.76	940.11	2230	93.5857	3250	1890	3260	2950	1330	632.464	758.932	158.598	2003.1	1425.5	14.1409	388.615	434.401	27.8663	507.835	227.476	1908.9	200.401	724.574	2714.4
13.25	7850	4550	6830	2300	4780	4410	2230	2180	1780	7026.73	6230	1580	9120	5760	3420	9360	91.7935	526.036	2230	1603.58	1260	1640	2510	935.513	2350	99.6982	3250	1920	3210	2950	1370	615.742	698.978	146.448	2499	1380.7	24.1682	388.965	463.279	16.0535	553.926	241.829	2216	224.361	690.455	2634
13.5	7680	4490	6826.15	2310	4910	4390	2250	2050	1711.1	6830	6260	1510	8940	5670	3290	9110	82.308	531.558	2190	1650	1230	1650	2420	929.875	2450	99.0051	3190	1820	3220	3030	1389.43	607.936	701.707	149.906	2484.2	1368.7	20.6364	346.629	485.332	29.6898	549.784	248.021	2228.4	218.693	693.931	2653.75
13.75	7480	4480	6840	2280	5070	4250	2380	1930	1640	6710	6280	1450	8960	5704.69	3370	8930	104.134	519.727	2120	1720	1270	1620	2390	899.367	2610	87.8005	3110	1750	3280	3110	1460	644.005	693.754	180.329	2435.4	1343.6	22.8136	356.087	503.109	41.7808	517.489	251.043	2173	210.861	672.584	2652.2
14	7510	4545.89	6810	2170	5290	4280	2429.71	1850	1620	6654.88	6230	1400	8850	5670	3210	8740	95.192	514.995	2110	1820	1280	1560	2370	859.798	2720	88.0691	3040	1690	3320	3140.03	1420	636.745	668.29	181.336	2408.1	1322.1	23.5409	359.224	523.422	22.5401	496.521	235.497	2140	170.049	627.485	2666.6
14.25	7260	4590	6740	2050	5260	4160	2420	1764.68	1620	6636.29	6330	1380	8680	5620	3050	8690	107.938	540.104	2020	1910	1330	1470	2240	823.893	2730	83.5141	3010	1620	3340	3120	1410	650.663	685.978	183.164	2399.83	1328.1	27.25	336.71	524.814	21.4545	488.902	204.262	2081.4	161.04	605.178	2643.87
14.5	7180	4670	6730	1950	5250	4020	2550	1740	1660	6381.77	6620	1290	8850	5630	3050	8760	79.2572	528.655	1930	1980	1340	1400	2160	814.972	2820	76.6752	3010	1600	3391.04	3130	1370	651.082	635.234	204.448	2323.5	1257.7	16.7318	300.388	451.929	23.754	418.58	203.31	2053	140.327	553.678	2549.9
14.75	7020	4640.75	6720	1780	5080	3890	2810	1520	1580	6200	6510	1290	8800	5468.38	3000	8760	116.96	485.394	1870	2020	1340	1360	1970	792.829	2830	72.7238	3180	1540	3530	3070	1390	612.4	601.673	204.699	2235.4	1326.2	17.8318	297.654	470.677	18.5187	390.851	206.604	2085.6	139.649	573.446	2606.6
15	7050	4730	6580	1720	5000	3580	2820	1430	1593.93	6310	6420	1260	8700	5100	2940	8430	101.38	479.007	1860	2050.34	1370	1320	1830	756.207	2866.08	74.9079	3180	1600	3670	3010	1440	625.467	664.355	190.962	2202.3	1309.8	22.7545	328.815	496.814	21.4118	417.793	186.535	2077.1	162.649	596.297	2529.9
15.25	6840	4710	6640	1720	4870	3480	2710	1280	1660	6050	6400	1270	8510	4770	2780	8310	81.2391	485.966	1890	2060	1380	1290	1760	719.906	2850	71.3223	3110	1590	3690	3040	1530	630.018	645.1	200.783	2210.48	1246.7	34.5136	325.469	503.435	22.4171	450.622	175.701	1968.7	155.837	570.173	2483.3
15.5	6530	4740	6630	1640	4670	3390	2810	1340	1600	5820	6420	1220	8470	4850	2740	8363.25	97.808	472.406	1840	1930	1420	1230	1640	686.431	2790	63.2225	2970	1518.14	3550	2880	1540	579.082	622.564	181.916	2099.1	1230.8	26.2318	325.965	504.103	21.8128	466.832	170.283	1887.3	148.272	582.351	2398.1
15.75	6400	4770	6510	1560	4450	3180	2943.02	1270	1500	5490	6370	1140	8260	4690	2680	7940	90.3442	407.075	1800	1832	1430	1140	1569.44	682.163	2800	57.2251	2810	1450	3470	2820	1540	547.908	637.654	153.989	1960.8	1207.4	10.5591	291.087	481.385	26.139	481.465	160.358	1839	152.248	555.693	2385.7
16	6266.31	4728.08	6450	1440	4200	3010	3030	1150	1360	5230	6500	1120	8010	4570	2540	7740	71.9783	399.527	1789.54	1870	1460	1110	1550	674.406	2930	77.4987	2750	1480	3570	2910	1660	527.497	595.408	149.888	1891.4	1143.9	13.05	289.304	484.876	22.5187	488.136	148.011	1758.5	141.584	569.747	2328.13
16.25	6150	4620	6449.25	1500	4150	3010	3070	1230	1370	5170	6433.04	1140	7900	4460	2500	7750	87.8333	371.343	1820	1840	1580	1150	1530	664.89	3030	64.0818	2700	1510	3740	2960	1750	522.546	565.748	132.836	1826.8	1118.51	11.7318	290.042	448.808	29.8342	507.777	167.283	1751	122.673	564.787	2252
16.5	5980	4660	6390	1410	4120	2878.94	3110	1150	1360	4680	6270	1110	7690	4350	2490	7650	92.4348	389.113	1790	1780	1620	1200	1520	683.327	3040	69.0256	2623.79	1560	3810	2870	1770	498.605	566.1	128.867	1791.4	1111.99	26.8909	275.311	441.183	31.016	459.681	179.61	1767.5	140.094	579.535	2292.5
16.75	5830	4650	6350	1370	4005.7	2737.01	3280	1210	1390	4360	6295.41	1030	7620	4210	2500	7390	99.7826	360.101	1730	1730	1640	1210	1460	704.74	3020	82.2379	2580	1630	3780	2830	1740	498.844	539.284	138.769	1681.1	1132.3	20.6636	257.381	439.54	35.0695	420.968	194.364	1719.4	139.718	560.574	2402.2
17	5780	4690	6380	1290	3940	2680	3270	1260	1344.1	4260	6440	953.996	7660	4200	2560	7050	127.645	329.696	1690	1710	1640	1190	1460	681.676	2940	74.8619	2550	1550	3860	2690	1720	442.523	518.439	124.025	1608.8	1089.49	24.1409	253.755	402.444	22.8182	464.128	243.727	1809.8	118.847	525.738	2419.5
17.25	5800	4590	6350	1259.14	3890	2660	3090	1180	1250	4093.56	6340	926.262	7440	4150	2660	6860	114.225	314.642	1670	1690	1580	1190	1420	668	2830	64.6982	2460	1460	4020	2570	1670	401.214	495.212	110.745	1549.66	1066.3	21.7045	272.066	419.798	22.3583	469.811	287.54	1858.2	140.574	547.916	2659.96
17.5	5690	4390	6040	1140	3870	2480	2998.69	954.174	1157.65	3790	5850	763.217	7010	3780	2560	6434.21	79.3804	318.007	1700	1770	1590	1210	1340	711.497	2770	66.1125	2400	1450	4100	2480	1700	380.832	466.623	106.969	1417.8	1086.9	27.2727	274.315	422.137	30.4545	455.936	308.562	1781.9	202.97	617.634	2811.9
17.75	5580	4280	5960	1039.22	3810	2406.7	3079.39	912.679	1140	3620	5710	728.669	6690	3500	2620	6240	77.0326	310.382	1680	1790	1700	1279.81	1280	774.916	2800	67.4578	2370	1440	4120	2390	1800	379.717	487.579	106.895	1383.58	1089.8	26.8318	303.423	407.612	23.0535	468.343	287.144	1812.3	232.049	555.322	2843.7
18	5610	4260	5990.94	1000	3910	2230	3250	1040	1160	3520	5790	776.059	6620	3440	2860	6091.77	68.2754	312.676	1650	1720	1720	1316.16	1277.48	825.725	2880	73.2685	2310	1410	4200	2330	1890	343.181	465.162	105.042	1328.3	1052.1	30.0273	329.43	417.267	22.754	469.428	280.021	1810.1	223.951	520.683	2898
18.25	5490	4120	5840	982.956	4060	2050	3180	915.829	1140	3230	5530	715.876	6210	3250	2890	6060	68.2283	310.024	1580	1710	1680	1290	1190	875.26	2840	57.601	2230	1360	4210	2340	1880	320.747	377.371	69.4126	1204.7	942.368	25.7545	269.189	340.627	19.369	404.04	238.166	1774.9	201.426	469.391	2926.6
18.5	5530	4170	5770	930.55	4140	1980	3140	920.617	1090	3040	5450	651.178	5850	3140	2920	5950	87.3225	297.572	1520	1670	1640	1290	1140	921.467	2782.66	60.0256	2090	1352.58	4170	2360	1760	350.028	323.966	46.6049	1150.36	933.419	13.1091	300.65	319.786	24.4973	386.101	243.93	1773	182.436	458.188	3002.9
18.75	5550	4150	5680	1010	4183.6	1876.99	3230	917.047	1010	2950	5340	657.231	5630	3150	2950	5890	91.5797	291.022	1460	1590	1620	1300	1130	901.275	2780	75.7775	2040	1310	4060	2330	1720	309.449	316.149	77.8741	1556.9	986.689	17.0773	392.892	394.46	31.2086	420.056	256.241	1907.8	261.589	508.366	3271.5
19	5540	4150	5623.5	1020	4280	1830	3410	857.9	1020	2750	5040	737.272	5590	3020	2940	5700	102.507	301.696	1460	1550	1580	1280	1040	905.069	2750	79.2864	1980	1330	4040	2300	1730	292.102	188.072	56.4301	1450.7	932.656	14.6636	370.972	324.879	9.6578	361.346	225.743	1919.9	207.916	453.698	3283.8
19.25	5410	4150	5590	999.66	4380	1780	3500	861.698	997.029	2670	4920	792.481	5310	2910	3030	5540	116.725	279.877	1450	1510	1550	1340	972.395	919.625	2830	81.555	1990	1360	4010	2310	1720	296.689	155.072	66.2238	1418.4	895.482	5.3273	376.892	280.668	12.1551	332.939	211.321	1932.8	191.896	431.649	3411.3
19.5	5378.54	4150	5400	1000	4365.54	1760	3660	848.206	1040	2530	4800	726.045	5010	2860	3080	5480	93.8333	323.628	1410	1440	1540	1340	918.324	963.775	2840	67.2302	1930	1290	3940	2350	1630	336.288	159.202	84.0699	1449	936.76	17.9909	426.437	301.711	16.4599	377.564	267.898	1951.6	290.203	492.975	3636.4
19.75	5370	4160	5230	990.5	4390	1630	3700	706.735	977.946	2424.21	4940.59	659.381	4940	2920	3130	5280	123.975	337.841	1395.1	1510	1460	1310	889.846	943.429	2740	70.8951	1920	1256.72	3860	2330	1490	396.538	134.262	80.7203	1439.7	931.126	18.9	485.629	293.736	17.5294	388.322	275.171	1941.9	293.257	540.297	3760.5
20	5260	3980	4930	858.287	4390	1540	3610	642.352	856.419	2200	4720	621.511	4690	2770	3030	4930	92.5652	386.2	1380	1590	1460	1335.1	839.286	915.388	2670	65.2532	1900	1210	3760	2290	1260	441.077	72.134	69.965	1468.7	926.485	21.1182	545.206	321.96	24.8289	381.524	261.791	1956.4	308.827	546.584	3850.1
20.25	5310	3950	4730	817.71	4220	1470	3680	640.869	829.485	2070	4570	631.602	4480	2650	3050	4820	99.6377	402.667	1289.02	1600	1536.47	1410	796.653	864.862	2650	65.2737	1910	1190	3710	2240	1130	482.49	54.2648	59.5769	1526.9	895.485	17.0773	530.759	343.453	21.5775	341.351	250.957	1969.1	289.916	541.218	3853.6
20.5	5300	3920	4720	842.885	4280.9	1410	3860	736.075	924.527	2170	4580	660.14	4350	2680	3220	4760	122.598	436.85	1220	1580	1500	1360	832.666	809.39	2620	60.3248	1900	1200	3620	2290	1050	541.992	25.8629	34.5979	1536.7	818.47	8.5636	527.367	281.699	21.5187	252.545	206.925	1974	230.856	476.129	3660.9
20.75	5220	3710	4603.5	753.405	4060	1460	3790	685.757	904.38	2030	4420	721.637	4060	2560	3340	4660	71.6486	441.329	1120	1450	1410	1310	838.078	810.625	2600	62.555	1810	1120	3470	2280	966.922	579.209	24.6978	31.0839	1659.5	835.805	13.6909	556.472	293.714	18.5508	231.593	201.577	2005.17	257.955	445.599	3606.9
21	5080	3600	4420	795.825	3990	1420	3680	721.411	809.792	1903.86	4440	659.426	4010	2472.88	3290	4390	91.3877	410.669	1070	1453.73	1393.42	1300	836.013	768.497	2510	61.2762	1820	1063	3360	2290	882.793	608.503	20.6355	28.8671	1723.1	809.093	18.0727	632.196	314.829	22.2941	212.862	243.005	2100.1	292.337	464.297	3677.8
21.25	4930	3520	4380	799.896	3830	1370	3720	747.984	787.493	1740	4390	687.365	3840	2380	3370	4230	109.855	433.686	1050	1440	1370	1330	851.552	753.847	2447.63	69.0921	1800	1080	3340	2330	834.545	623.077	27.5171	30.1818	1727.7	767.135	13.3364	684.035	302.814	12.2674	197.54	250.171	2104.95	299.99	436.941	3712.2
21.5	4740	3410	4300	844.151	3910	1250	3690	778.994	772.757	1610	4280	722.144	3620	2390	3470	4160	92.1703	450.379	1020	1410	1380	1360	842.286	727.967	2460	81.0997	1760	1090	3360	2320	879.615	640.949	19.6168	27.9615	1801.4	789.94	32.6818	734.339	310.031	27.9037	174.181	272.021	2106.3	286.084	417.654	3748.8
21.75	4700	3360	4040	812.311	4090	1250	3576.16	768.822	721.811	1500	4090	763.649	3490	2300	3520	3950	88.0507	460.43	980.964	1355.58	1370	1413.67	932.499	754.65	2580	82.2097	1750	1070	3350	2280	895.857	692.061	26.2991	36.2937	1807.4	746.012	31.5955	713.818	324.54	16.7968	104.011	224.925	2103.7	255.797	400	3696.6
22	4680	3260	3990	804.899	4150	1190	3530	770.237	658.25	1490	3890	749.106	3516.62	2180	3440	3810	91.7391	462.925	984.896	1300	1370	1420	958.22	765.156	2530	72.734	1780	1040	3220	2210	832.419	672.089	28.4299	28.7587	1813.4	779.159	21.5409	738.15	349.655	15.4759	69.5878	209.717	2073.4	273.644	420.406	3718.6
22.25	4610	3144.97	3940	803.104	4180	1090	3540	758.523	609.618	1430	3892.62	745.322	3230	2108.25	3460	3720	87.5543	461.461	918.722	1320	1360	1450	992.894	754.929	2470	77.8951	1760	1010	3241.38	2250	815.204	622.423	34.8941	26.8811	1896.08	830.946	32.3227	820.36	342.894	24.2299	54.6516	212.872	2049.3	236.54	440.015	3730.4
22.5	4470	3160	3920	788.05	4256.9	1060	3550	766.832	643.255	1380	3780	775.458	3160	2150	3500	3700	82.3297	502.058	883.592	1330	1380	1550	1027.12	758.505	2600	76.0793	1820	1008.18	3340	2310	834.019	627.985	35.6885	38.6643	1906.4	812.695	24.5409	878.259	337.652	30.369	39.5293	207.374	2064.7	230.97	384.109	3608.3
22.75	4280	3060	3990	777.154	4340	1002.99	3620	787.96	679.189	1350	3670	799.25	3160	2020	3540	3526.75	108.732	525.333	858.312	1250	1380	1620	1050	772.844	2730	69.4297	1900	1010	3400	2280	768.76	647.061	22.7196	26.1783	1849.8	724.982	11.5773	850.105	308.522	18.5615	14.0532	169.497	1977	190.886	364.005	3605.9
23	4060	2960	3910	695.97	4530	1000	3420	738.517	657.336	1280	3480	799.404	3100	2050	3390	3310	116.152	480.633	763.449	1130	1400	1598.12	1020	715.63	2640	81.2455	1860	948.559	3340	2150	765.654	583.105	29.3022	22.8427	1855	724.692	10.2909	837.157	281.935	16.5562	19.0479	148.813	1954	142.545	362.926	3615.3
23.25	3880	3130	3860	675.355	4530	974.676	3370	764.106	590.123	1220	3290	817.102	3020	2000	3180	3280	85.9167	487.416	771.952	1080	1360	1620	1040	746.179	2640	80.0051	1880	928.109	3177.72	2097.28	797.902	561.367	35.3209	23.0105	1953.7	726.09	18.6455	881.276	349.158	32.8289	23.8032	170.968	1952.7	149.842	414.718	3655.7
23.5	3830	3130	3970	724.118	4370	922.236	3590	774.05	567.297	1180	3270	801.876	2920	1980	3140	2960	79.8877	503.14	776.809	1130	1350	1680	1090	787.122	2680	91.8772	1870	946.115	3160	2130	820.567	574.071	39.4735	25.479	1922.7	651.907	16.8545	909.864	371.748	27.3048	26.1809	156.823	1975.8	150.639	381.554	3792.5
23.75	3672.11	2840	4010	634.506	4390	860.133	3436.86	695.723	541.539	1139.64	3120	803.594	2920	1860	3020	3000	94.6051	486.478	769.691	1060	1330	1650	1100	832.145	2640	96.1458	1890	922.813	3100	2060	838.983	570.5	25.7227	21.9231	1988.8	648.069	14.7545	943.171	351.155	28.2246	23.2314	159.733	1929.02	132.287	348.208	3740.4
24	3660	2710	4060	582.325	4380	822.101	3360	616.984	512.395	1161.36	3040	788.937	2860	1790	2960	2730	96.3116	464.302	740.527	990.275	1290	1580	1110	862.025	2740	108.785	1880	887.712	2960	2000	836.366	560.413	32.6231	32.2727	2061.4	628.473	24.9318	976.147	375.59	24.8449	21.875	176.642	1860.8	136.064	326.787	3723.5
24.25	3630	2650	4100	642.015	4410	792.583	3430	646.623	489.86	1160	2930	751.111	2810	1710	2880	2710	92.6449	438.928	718.184	998.257	1270	1625.98	1090	842.102	2950	100.701	1880	871.325	2900	2000	859.324	538.097	35.81	36.5839	2080.9	597.135	21.3455	986.559	383.161	18.9626	23.617	191.492	1782.9	136.025	310.906	3759.5
24.5	3520	2450	4080	635.737	4320	771.236	3330	682.277	445.498	1130	2900	739.864	2790	1700	2800	2670	101.808	445.109	743.971	1010	1320	1630	1090	866.089	2990	85.8593	1920	909.769	2910	1980	857.003	535.411	40.3178	27.1154	2100.9	557.479	13.1773	994.378	383.711	20.8021	27.1197	162.957	1762.2	137.728	307.733	3717.4
24.75	3510	2350	4000	644.592	4370	797.669	3240	569.396	442.299	1210	2893.97	713.757	2730	1720	2920	2620	111.257	489.555	754.188	1050	1350	1670	1130	886.005	2810	93.2276	1950	923.132	2900	1970	867.137	539.304	25.2056	42.1538	2025.9	487.048	25.8909	954.703	381.969	15.4118	27.2234	148.711	1738	148.129	309.208	3707
25	3330	2407.11	4022.41	629.719	4330	816.412	3220	545.511	431.385	1170	2710	679.957	2700	1710	2820	2640	106.739	490.952	695.36	1098.08	1380	1680	1120	886.857	2560	97.2992	2020	918.648	2830	1922.15	844.704	533.452	27.1122	39.4336	1927.9	407.925	31.8364	925.444	353.217	22.9144	31.1197	175.267	1666.9	146.738	311.52	3724.88
25.25	3220	2250	4050	608.322	4270	816.115	3100	562.86	421.069	1080	2610	660.446	2616.62	1660	2680	2610	102.007	509.399	691.15	1080	1320	1710	1130	866.179	2400	107.481	1950	879.092	2760	1824.08	820.321	530.605	19.7259	24.4406	2000.4	304.473	24.1682	881.318	346.469	19.7487	31.2633	180.027	1598.7	124.777	297.139	3735.4
25.5	3270	2080	3953.5	575.888	4110	723.412	3060	592.679	380.875	1020	2560	634.556	2470	1580	2560	2460	84.1377	493.606	704.498	1070	1280	1730	1190	887.283	2280	87.2813	1940	898.929	2750	1830	797.341	482.099	37.5389	25.2972	1921.8	259.186	27.6091	873.129	348.345	17.0802	28.1569	203.62	1579.8	86.5247	297.718	3678.1
25.75	3360	2050	3967.87	560.512	4050	719.324	3028.79	612.978	394.042	997.195	2600	623.016	2570	1562	2480	2490	89.971	486.384	705.488	1110	1240	1700	1250	898.64	2240	87.5064	1890	903	2750	1860	758.816	445.02	26.9221	17.2238	1366.08	205.988	13.8727	849.08	298.233	22.1497	21.4043	184.305	1574.6	66.7574	264.02	3577.1
26	3340	2140	4010	606.482	3825.5	729.946	2910	598.234	448.453	1060	2630	608.229	2590	1530	2390	2410	102.75	451.06	633.514	1100	1190	1660	1240	844.893	2180	99.3913	1800	843.644	2710	1850	705.916	421.982	25.8318	25.514	754.22	190.775	11.7773	790.045	304.062	13.8503	17.9707	208.155	1460.2	54.7277	296.361	3609.5
26.25	3230	1970	4080	645.547	3650	729.158	2837.71	502.757	444.245	1015.78	2570	644.657	2401.43	1510	2170	2349.11	98.3768	450.111	632.804	1070	1130	1580	1270	809.199	2090	99.9028	1680	820.441	2630	1850	666.62	387.974	41.405	28.2727	344.039	170.021	15.3636	781.147	335.326	20.2995	23.6117	250.626	1468.7	49.901	305.851	3692.5
26.5	3070	1890	4090	620.47	3490	682.736	2720	468.392	443.961	930.518	2510	577.598	2250	1450	1940	2278.27	97.5181	440.043	645.338	1070	1110	1566.76	1300	820.911	2050	115.304	1650	825.088	2620	1850	621.534	413.492	41.4704	25.1818	200.961	132.575	16.0318	711.059	327.668	20.0909	23.3059	237.519	1439.2	33.8762	285.188	3714.9
26.75	2940	1820	4220	628.287	3430	644.106	2540	430.259	444.078	902.355	2400	559.106	2280	1460	1860	2200	115.953	427.13	620.734	1070	1080	1570	1335.32	813.801	2040.43	111.381	1630	788.983	2540	1810	640.587	385.875	26.4704	23.951	126.858	105.398	16.35	739.192	294.332	28.9519	19.1197	232.155	1376.6	16.9604	289.069	3780.9
27	2890	1850	4360	600.225	3400	652.579	2600	433.349	416.297	946.636	2390	571.635	2280	1429	1770	2210	112.174	406.913	596.143	1040	1120	1520	1320	816.372	1960	99.6087	1630	793.261	2540	1798.24	621.701	350.298	21.4143	21.8846	75.9539	91.0239	12.0455	747.199	278.531	26.8289	14.8138	214.46	1279.6	14.0248	284.099	3755.63
27.25	2770	1800	4398.96	502.101	3320	618.065	2510	451.43	444.625	822.444	2330	562.621	2320	1350	1750	2060	61.913	396.957	614.092	1060	1150	1514.71	1300	820.469	1960	95.8542	1630	783.251	2630	1820	578.718	331.39	28.9315	29.0979	43.2624	90.3413	13.0182	676.524	265.829	20.0321	18.3564	206.818	1161.2	15.1832	297.421	3763.7
27.5	2830	1890	4300	532.379	3290	691.615	2360	440.959	427.662	848.139	2280	530.402	2340	1410	1780	2300	64.2935	428.7	602.174	1110	1140	1580	1260	810.543	1990	87.0665	1610	745.173	2770	1860	570.564	344.018	37.162	27.507	45.0957	92.4222	20.3	708.416	288.391	26.8556	25.516	234.813	1104	23.1188	293.723	3774.5
27.75	2790	1950	4180	562.287	3110	653.214	2310	526.333	416.98	898.944	2300	550.406	2420	1441.4	1740	2220	68.5761	430.964	562.261	1170	1170	1640	1270	804.089	1990	86.757	1590	716.407	2710	1890	538.332	311.27	4.8567	6.5664	14.1738	35.1796	9.9636	602.85	186.099	3.4545	7.4309	126.31	908.667	5.5644	181.074	3535.9
28	2820	1930	4090	602.308	3050	502.284	2220	539.408	398.034	853.713	2200	555.817	2380	1390	1700	2010	83.9167	378.336	471.949	1160	1132.11	1660	1240	735.661	1910	87.1483	1490	643.786	2580	1840	469.391	259.418	6.486	7.8531	13.0851	33.524	3.4955	587.92	178.475	4.107	4.984	148.797	890.592	3.9158	183.545	3587.5
28.25	2860	1730	4140	629.385	2910	507.142	2280	481.392	452.99	857.033	2100	572.767	2340	1330	1730	1990	104.337	369.186	462.222	1120	1098.22	1610	1230	715.395	1880	94.3453	1360	634.451	2560	1773.98	492.553	238.74	29.7695	17.6853	23.2092	77.4671	12.0273	637.147	284.261	11.5027	10.9176	244.834	985.296	10.1188	241.97	3662.8
28.5	2570	1680	3960	566.26	2700	489.552	2220	435.835	479.86	780.272	2040	509.669	2250	1250	1650	1940	79.3188	444.616	496.041	1140	1120	1620	1310	711.88	1901.01	96.0281	1320	630.481	2590	1810	537.405	263.383	18.9813	24.7273	27.6312	57.991	18.9318	641.294	271.752	14.9091	17.2926	227.925	969.534	23.1436	257.604	3607.8
28.75	2319.91	1630	3970	507.58	2380	448.313	2043.36	487.526	471.833	724.657	2010	522.077	2230	1240	1540	1980	97.9819	486.031	478.599	1170	1160	1630	1254.88	732.857	1930	90.0307	1310	623.319	2560	1794.2	521.737	242.569	23.8006	24.5035	33.6454	74.4731	14.9773	672.86	303.255	13.4332	18.1356	245.952	991.184	15.6386	282.154	3666.3
29	2120	1576.14	3930	540.003	2420	443.739	2090	452.732	477.998	697.251	1980	517.227	2160	1190	1500	2010	105.757	474.744	434.128	1190	1140	1640	1240	725.671	1989.99	98.0281	1290	648.698	2500	1770	522.69	248.094	29.7414	29.6923	39.6525	80.1497	14.9	675.018	316.587	21.7807	21.617	305.102	1027.7	23.5693	268.639	3861.6
29.25	1940	1610	3820	496.929	2400	436.68	2020	435.48	531.627	743.124	1930	498.602	2170	1160	1350	2100	94.5978	463.988	412.957	1180	1070	1630	1240	695.028	2070	93.1765	1300	679.109	2450	1760	543.196	256.691	36.4143	25.5035	39.3865	69.7156	27.35	670.119	343.279	19.8449	24.7846	362.492	1063.07	16.2723	290.733	3838.58
29.5	1740	1580	3800	572.725	2410	446.536	1900	512.365	517.458	787.287	1970	476.452	2270	1220	1340	2147.77	97.3949	482.372	376.432	1230	1090	1640	1230	542.196	2070	74.3581	1240	655.166	2460	1760	580.173	242.505	39.1153	30.7343	46.7411	59.9281	18.0227	658.122	342.009	26.6631	30.6809	360.952	1116.1	31.8812	294.579	3798.5
29.75	1540	1500	3817.34	561.846	2240	431.705	1680	520.966	511.387	703.701	1970	451.347	2120	1110	1290	2150	98.7065	474.87	387.932	1260	1070	1680	1230	447.247	2090	55.5217	1181.89	574.285	2420	1760	566.215	236.25	28.7882	26.5664	43.844	75.7635	17.4909	676.115	350.839	14.1283	24.6489	384.503	1092.8	19.7079	308.743	3718.2
30	1360	1500	3650	525.678	2120	373.214	1530	369.43	526.846	664.056	1850	424.041	2080	1180	1190	2120	68.3913	475.577	408.092	1240	1050	1730	1200	392.954	2090	59.6829	1210	579.02	2440	1800	589.489	224.225	34.5576	22.8531	64.727	67.509	22.15	696.895	347.634	20.4385	20.0452	423.455	1178.17	19.4554	322.634	3708.8
30.25	1283.51	1500	3680	572.192	2070	347.063	1460	418.623	480.838	636.831	1810	431.239	2010	1160	1240	2060	79.2536	495.039	411.667	1200	1060	1700	1210	342.015	2060	63.1356	1180	571.82	2440	1790	605	235.12	45.8162	28.4476	89.9397	78.8653	22.4955	654.315	358.724	20.893	27.258	449.674	1209.4	27.2376	279.564	3675.04
30.5	1270	1500	3728.31	525.849	1940	360.7	1480	430.365	500.37	651.719	1770	451.536	2011.05	1100	1150	1950	88.3986	473.778	364.58	1210	1110	1690	1240	371.719	2060	54.1995	1110	568.986	2373.72	1720	612.673	208.015	42.4455	28.0699	83.0922	79.3563	22.5091	676.388	383.394	15.2299	19.6888	432.877	1204	22.1535	277.203	3631.8
30.75	1280	1490	3510	477.979	1910	341.36	1540	408.875	500.787	655.805	1720	421.392	1960	1070	1050	2000	97.5688	458.766	331.575	1200	1200	1700	1250	529.589	2120	48.2276	1030	561.132	2350	1720	671	201.245	31.8255	27.979	50.0532	70.3533	19.4409	654.706	366.686	26.5722	25.0532	492.15	1264.9	25.104	289.238	3527.62
31	1270	1410	3310	542.598	1914.53	392.266	1500	428.785	490.042	665.426	1690	457.252	1850	971.872	1190	1920	77.058	484.901	319.978	1180	1170	1690	1289.12	613.15	2090	46.3606	998.977	595.549	2340	1761.88	680.559	223.423	31.0374	33.7657	46.8191	63.7006	25.7545	654.822	369.82	27.0963	23.2473	523.278	1327.1	24.6485	279.317	3500.8
31.25	1190	1400	3250	485.618	2000.5	410.356	1400	412.09	520.169	597.941	1740	483.753	1760	996.605	1150	1860	103.511	471.551	313.094	1200	1130	1630	1300	549.735	2050	48.8721	989.843	590.692	2273.32	1689.27	650.29	232.39	28.7601	27.042	61.4291	77.5419	21.8273	645.811	390.997	15.5294	26.266	535.278	1292	14.4604	294.678	3482.7
31.5	1080	1480	3200	422.278	2160	344.041	1380	400.988	538.586	525.411	1760	423.266	1700	939.801	1010	1840	92.2681	432.775	315.118	1213.15	1150	1580	1330	474.628	2080	60.9974	989.02	603.719	2280	1690	667.768	222.316	34.1682	23.993	62.5035	73.6467	22.35	646.437	376.261	22.0695	26.5266	539.92	1319.5	20.6584	270.941	3407.6
31.75	1060	1400	3230	469.808	2350	319.8	1380	333.589	552.564	534.293	1730	347.039	1700	944.351	928.346	1860	87.3514	438.283	339.428	1190	1100	1632.21	1330	474.732	2020	55.2302	978.379	589.597	2310	1690	656.089	197.263	29.0654	23.2343	45.9645	73.6078	20.9227	654.706	402.332	25.3048	26.6915	521.23	1295.5	23.401	247.851	3370.54
32	1030	1320	3190	427.704	2270	310.099	1320	303.997	465.718	476.089	1550	344.728	1600	942.699	848.452	1760	95.1957	472.21	357.684	1170	1060	1653.88	1360	483.776	1940	63.7545	995.692	599.729	2340	1620	670.539	207.041	22.9782	18.2098	31.5674	59.9341	15.6045	641.909	386.444	12.9893	17.0479	475.941	1248.7	9.5347	219.485	3201.9
32.25	976.258	1400	3109.81	390.894	2260	290.162	1290	336.726	476.507	453.89	1480	338.767	1590	1020	936.194	1770	90.1014	468.679	355.053	1150	1020	1640	1400	489.143	1950	64.7136	983.732	600.136	2320	1640	665.087	203.467	17.8037	23.049	45.3156	61.3832	10.7091	654.857	363.5	23.5722	14.2872	524.802	1251.1	12.3762	240.693	3161.3
32.5	846.069	1430	3050	422.423	2270	302.588	1390	405.293	472.24	506.68	1520	345.787	1630.43	1010	936.894	1810	65.0217	471.157	344.225	1170	972.458	1630	1390	468.421	1920	53.1918	994.524	605.549	2350	1650	635.198	198.434	23.2679	22.4266	59.4681	75.8593	15.1409	668.888	381.916	25.262	25.9388	567.219	1340.4	23.5248	279.475	3161
32.75	852.573	1361.5	2890	499.704	2320	297.056	1260	339.651	433.576	501.642	1530	382.325	1587.97	972.169	890.043	1750	78.9203	439.461	322.674	1180	941.992	1617.24	1360	433.643	1820	47.3274	978.752	607.525	2370	1610	634.506	192.605	37.0748	28.8077	80.7376	79.0958	9.5773	690.699	425.09	27.4438	15.6277	592.471	1399.2	16.0842	322.559	3294.4
33	951.115	1348.95	2715.76	392.935	2250	301.858	1180	284.779	501.885	418.024	1420	366.826	1510	968.807	801.862	1660	89.9601	445.524	338.756	1123.46	884.529	1580	1350	422.321	1710	49.0179	960.316	585.576	2280	1590	630.545	210.5	37.9221	23.2972	46.8511	101.602	13.7091	719.241	418.075	29.7166	17.8112	592.31	1472.2	13.1881	314.302	3032.7
33.25	862.248	1350	2740	375.222	2080	316.236	1170	286.642	468.341	436.778	1320	362.262	1480	938.253	768.582	1640	104.609	439.534	323.126	1100	828.241	1540	1350	415.293	1690	39.7928	980.131	635.756	2244.25	1560	665.413	198.998	39.0156	28.6783	43.844	80.521	15.2682	710.43	479.146	31.4866	26.8324	571.417	1478.5	14.0396	321.594	2354.5
33.5	869.634	1280	2640	373.45	1750	289.626	1150	252.016	426.149	476.219	1340	320.775	1280	897.993	743.178	1570.83	94.5326	446.435	339.478	1100	813.216	1530	1360	402.214	1722.01	48.5831	983.758	701.522	2250	1550	682.352	206.411	39.1215	31.014	68.3972	90.0389	12.4045	756.273	522.689	17.1176	28.8191	574.38	1513	37.0446	356.287	2001.9
33.75	960.974	1350	2530	320.198	1600	252.273	1140	261.337	411.054	503.657	1320	323.832	1270	863.5	764.332	1520	105.685	446.263	361.466	1083.65	804.436	1540	1310	362.23	1690	55.9821	996.969	752.525	2210	1580	656.763	209.633	37.4206	21.4406	75.4716	68.1677	20.7682	811.836	598.18	28.7005	24.8484	534.064	1469.7	31.8218	369.708	1804
34	998.954	1320	2510	314.166	1240	273.315	1060	281.72	404.213	443.228	1313.86	319.325	1300	778.135	727.947	1540	100.283	471.546	361.642	1080	754.844	1500	1310	372.755	1640	58.6675	996.345	796.42	2200	1620	665.74	212.388	30.8567	26.3531	71.6879	69.0389	25.8273	813.045	652.037	31.0856	18.6516	531.417	1479.9	25.7277	377.342	1575.2
34.25	1001.71	1350	2460	304.716	770.997	230.856	1050	305.349	414.821	383.914	1320	342.947	1350	818.331	726.582	1506.54	124.094	496.039	356.336	1100	739.626	1490	1340	357.607	1690	50.5217	979.319	821.495	2210	1610	701.863	223.745	28.5576	15.9231	62.7482	86.0749	24.8591	796.248	643.972	17.7326	20.9947	571.305	1502.9	31.0743	406.079	1426.4
34.5	1010	1300	2480	280.828	346.474	244.777	1030	374.726	399.537	291.414	1180	337.095	1210.03	856.449	718.314	1560	105.681	511.568	355.387	1151.31	757.846	1570	1310	333.273	1690	50.4476	975.601	815.62	2200.85	1570	729.816	232.446	28.6573	32.3182	59.234	83.2126	21.0091	783.252	714.015	21.2086	30.0931	600.401	1475.1	30.599	395.584	1420.29
34.75	1090	1250	2410	304.657	174.062	234.721	906.395	312.003	418.424	304.897	1170	288.933	1220	756.878	663.548	1520	86.9167	535.203	316.278	1240	758.236	1570	1290	337.418	1611.97	52.2583	917.143	880.346	2180	1550	736.975	247.395	22.5047	32.5804	66.656	66.5719	23.3909	724.325	745.385	15.0856	30.6117	548.909	1500.3	25.7723	398.881	1322.9
35	1020	1201.42	2330	283.524	122.909	251.687	850.105	244.723	378.265	398.556	1140	279.022	1290	718.372	660.468	1460	81.7609	525.957	305.329	1250	772.915	1580	1310	344.378	1620	48.3836	934.98	929.458	2130	1530	716.344	245.054	28.1994	21.2552	77.5496	61.4132	15.1545	680.486	825.46	13.2032	28.7234	553.112	1468.3	41.8119	435.059	692.463
35.25	1070	1270	2210	321.006	110.688	234.75	869.704	243.539	371.583	396.846	1140	301.933	1130	759.21	672.181	1346.69	78.1014	528.133	305.746	1240	756.259	1530	1270	296.298	1610	61.1969	913.12	969.702	2140	1570	744.528	259.827	21.4611	33.6224	101.794	76.2755	20.4591	637.552	899.686	14.1925	24.4654	590.209	1501.4	37.3663	466.158	73.5224
35.5	1110	1270	2132.78	248.763	96.9286	229.07	773.449	250.408	367.603	402.148	1050	322.848	1190	695.848	715.532	1460	78.0543	524.838	306.372	1260	770.519	1480	1250	278.773	1560	61.2762	912.12	1040	2070	1590	795.919	276.724	24.9221	35.6224	112.557	79.4371	16.6727	460.867	941.975	28.5455	24.8431	591.668	1462	27.7871	455.708	21.1642
35.75	1210	1170	2030	268.908	64.6526	217.865	706.895	287.869	342.319	381.947	1040	336.661	1240	595.645	633.096	1387.13	69.8623	547.94	289.089	1230	777.537	1470	1210	259.561	1490	66.4246	913.612	1050	1980	1550	815.986	266.829	36.7383	21.2622	87.5355	83.7186	13.55	214.018	957.426	12.4439	17.133	654.861	1421.8	15.5347	474.441	20.1269
36	1230	1160	2020	272.041	59.5357	229.396	712.36	320.869	352.51	333.18	1020	319.564	920.733	636.642	634.282	1270	108.957	549.727	272.527	1240	823.129	1470	1182.72	240.337	1440	67.7366	903.997	1050	1980	1520	840.274	284.138	29.3084	35.0175	84.5426	93.506	9.1045	113.427	990.922	29.7594	23.383	723.433	1451.17	15.2574	517.97	18.2164
36.25	1210	1120	1970	267.512	85.1883	212.421	643.869	253.218	385.184	316.908	953.032	289.976	366.763	602.676	549.755	1270	66.2065	530.234	285.522	1260	910.587	1420	1220	216.125	1450	76.5652	906.234	1077.02	2000	1490	859.374	294.357	29.19	29.7727	64.5851	67.7186	9.5045	54.8741	1012.68	22.8021	27.9548	740.406	1417.1	15.6832	506.054	17.8246
36.5	1200	1090	1990	246.402	100.481	184.299	637.475	241.564	349	310.441	1010	295.742	237.769	666.527	507.973	1240	105.004	567.643	301.993	1240	949.282	1430	1200	194.969	1450	64.9923	893.701	1010	2020	1530	893.338	324.61	32.053	26.3252	51.8723	59.515	19.6409	35.7133	1037.5	19.8663	18.8404	760.444	1318.4	11.9059	498.064	22.1418
36.75	1260	1160	1940	253.586	93.2338	189.358	675.605	305.816	357.664	362.101	956	331.7	405.994	670.71	570.125	1260	106.663	557.669	295.874	1230	992.896	1430	1190	176.875	1430	56.8235	878.234	1040	2050	1480	921.559	295.972	34.4393	27.451	43.4574	71.5838	11.1273	24.7308	1045.8	18.7914	25.5771	810.364	1344	19.302	530.302	17.291
37	1220	1210	1870	296.781	92.4188	213.417	615.748	248.642	350.745	358.914	906.534	315.684	708.752	633.73	590.479	1210	107.685	569.449	303.795	1250	1020	1360	1280	174.013	1390	51.1944	924.254	1040	2090	1430	872.481	309.781	29.9159	28.6748	52.7624	74.7485	15.2364	20.7937	1017.5	19.9198	28.6489	863.171	1388.4	17.0049	528.995	20.291
37.25	1200	1170	1884.85	280.583	96.7013	222.581	621.468	208.168	310.304	329.438	941.973	330.542	845.838	632.72	590.561	1170	109.301	598.964	296.435	1290	1080	1370	1300	175.76	1380	50.2506	930.236	1060	2080	1463.35	891.31	278.883	26.6573	18.7483	55.8936	63.6078	25.8636	13.2797	1057.6	7.4652	14.6782	846.283	1366.12	21.6683	527.421	13.5821
37.5	1149.89	1120	1880	241.302	88.9675	206.009	637.688	223.906	305.601	302.586	835.024	302.195	890.343	583.875	552.723	1182.02	109.627	609.399	273.671	1270	1130	1330	1280	165.342	1340	66.0742	898.997	1050	2100	1470	910.587	296.508	25.9595	15.6783	45.1312	63.3832	27.2091	11.3986	1057.6	8.6738	19.4255	845.23	1365.6	11.2079	488.99	12.1418
37.75	1130	1100	1890	264.796	68.2208	205.574	626.487	253.227	254.375	337.015	824.096	320.949	675.947	575.659	519.904	1184.75	85.6341	614.824	245.744	1240	1190	1290	1280.68	163.219	1253.36	47.9361	898.504	966.173	2130	1450	931.265	318.719	24.3396	21.486	56.9858	68.4731	21.9682	18.4126	1114.4	26.6952	27.8537	973.423	1312.8	22.3812	516.495	23.5933
38	1190	1120	1780	239.296	97.2727	190.23	521.771	194.642	209.703	334.719	773.229	345.432	537.507	587.233	511.715	1120	99.2065	604.949	252.341	1140	1190	1250	1320	142.548	1160	41.11	812.467	904.431	2120	1420	894.067	273.168	19.6449	30.8007	54.5567	62.1587	15.2545	15.2238	1139.5	21.7219	28.4947	994.016	1303.5	23.2624	558.48	24.1604
38.25	1240	1080	1770	198.817	55.4156	164.462	568.532	178.953	227.448	365.982	771.558	307.572	521.758	552.068	482.907	1080	59.0072	614.507	266.655	1080	1210	1230	1380	140.393	1130	59.7826	767.966	939.481	2090	1430	917.519	272.24	33.6199	13.6713	58.0887	64.6527	14.2318	11.5245	1177.3	16.0321	26.5798	985.893	1308	18.5	555.025	20.5299
38.5	1220	1090	1870	230.716	89.4643	209.518	663.296	161.72	257.284	345.707	786.819	280.168	479.134	534.402	504.093	1110	79.837	659.577	263.647	1119.04	1300	1240	1380	150.492	1119.3	70.1739	795.199	952.129	2140	1430	985.754	279.283	26.4673	15.6888	61.5957	82.9581	18.9909	17.6713	1151.03	15.5294	21.8856	981.524	1278.5	16.9406	517.213	23.1978
38.75	1120	1100	1890	223.82	103.782	213.887	648.137	154.701	206.098	318.142	767.529	317.158	348.919	458.463	561.335	1160	100.504	658.978	242.655	1100	1390	1268.56	1340	132.745	1090	80.6061	823.407	971.878	2180	1450	963.045	303.651	31.2368	23.5455	62.2305	84.8473	25.3318	23.1224	1169.4	22.2246	26.4335	931.011	1273.6	17.9901	554.668	22.8918
39	1090	1070	1790	225.964	109.951	189.694	656.914	114.903	197.424	333.571	654.074	347.988	296.359	491.068	552.221	1097.89	66.8768	692.036	233.345	1110	1475.05	1240	1330	125.291	1070	68.0895	877.746	973.868	2160	1450	961.933	318.556	40.7227	34.0175	67.1773	75.2066	16.8455	22.3566	1090.6	26.5829	31.0505	660.749	1366.3	25.5099	549.129	19.8209
39.25	1010	1000	1658.54	243.891	99.0357	167.131	631.85	108.174	219.5	313.382	594.104	335.02	175.721	490.578	465.596	1070	101.877	722.826	226.935	1170	1470	1180	1330	117.092	1090	77.6419	827.379	938.132	2100	1440	969.737	319.199	33.9408	32.8077	63.9823	66.6228	22.1864	18.014	1027.6	16.7754	21.7819	289.369	1414.3	28.4257	578.351	18.8881
39.5	864.708	939.857	1742.75	240.08	70.5779	172.818	611.341	104.629	210.23	290.399	657.295	281.704	109.942	489.777	362.992	1050	110.949	698.104	194.309	1130	1468.86	1122.1	1290	99.6327	1010	71.0588	788.037	848.817	2050	1400	957.288	289.556	33.3115	24.2832	65.1489	67.988	19.0409	14.5874	1029.5	24.016	24.8723	140.374	1462.2	31.8119	570.02	18.2724
39.75	773.409	990.035	2270	235.521	77.1494	203.565	635.14	87.2181	204.782	294.148	637.907	319.676	101.914	451.078	389.843	1040	98.1884	684.162	185.73	1180	1500	1070	1310	92.6097	1002.68	79.6547	825.424	844.983	2020	1380	966.62	282.801	23.271	25.6364	45.6489	58.1168	14.6	14.1014	994.574	16.7005	17.0133	50.4011	1420.5	9.9901	527.718	22.6604
40	782.166	1004.45	2623.22	201.136	89.3312	175.833	552.29	98.9844	214.885	300.136	439.731	321.292	92.4568	448.331	381.553	996.291	95.6014	710.493	205.746	1200	1560	1090	1360	95.5434	1060	100.529	886.969	881.627	2080	1420	1010	298.724	15.3364	16.7867	37.6773	58.485	13.4227	10.0979	935.065	18.2674	14.125	16.9198	1443.6	9.2079	517.292	11.4067
40.25	711.368	918.981	2460	211.985	90.4383	176.565	544.258	92.5639	195.907	296.559	445.325	300.986	81.9192	436.764	346.197	940.492	86.5362	785.37	179.742	1140	1530	1100	1370	104.954	1060	114.637	916.689	867.227	2180	1440	974.352	311.306	24.8162	18.8776	43.2021	61.2545	14.5636	9.3182	950.621	20.2888	19.6729	29.5027	1504.2	21.6683	506.881	13.2425
40.5	747.611	854.239	2090	233.814	109.821	197.655	601.691	92.5888	184.858	290.962	561.995	274.797	81.0585	439.209	349.13	894.627	94.6957	792.408	151.611	1120	1500	1080	1400	104.852	984.173	106.977	899.695	845.264	2110	1470	925.67	320.901	31.6854	32.6049	58.0674	75.9341	20.4364	14.965	1041.1	22.0374	25.3777	20.5615	1490.3	17.9307	504.252	17.2873
40.75	837.33	875.734	1780	228.464	83.0325	219.836	658.185	105.016	191.245	308.021	604.883	305.219	74.6908	461.375	425.681	901.304	107.873	763.232	148.145	1140	1510	1010	1380	104.691	935.375	111.711	891.564	840.986	2030	1427.11	938.519	296.788	29.3645	23.7448	44.4007	81.2425	23.7045	17.0105	1008.1	27.9733	16.391	29.2995	1507.67	18.1832	438.351	18.8918
41	798.302	815.749	1620	195.799	92.6104	200.153	558.038	106.866	230.427	283.467	579.729	305.045	118.605	411.493	395.7	913.013	106.054	779.471	141.357	1200	1530	979.713	1390	102.27	926.266	120.468	879.983	856.247	2000	1410	959.774	297.686	31.5389	36.4161	39.3759	81.494	17.9455	24.2483	1017.2	13.1176	23.4761	30.2406	1478.5	20.7822	451.673	22.7388
41.25	761.747	872.519	1600	230.609	72.0812	160.092	569.07	77.6978	214.453	305.763	569.141	252.572	111.546	392.044	356.614	920.743	91.7355	814.174	123.843	1200	1510	990.565	1340	96.4643	889.324	140.65	874.268	869.641	2010	1430	941.391	314.36	35.3894	26.1678	45.0709	83.4102	16.4364	15.4126	1038.8	18.3636	22.3351	21.7914	1477.9	18.2475	480.926	18.5336
41.5	841.335	877.71	1600	212.314	99.0909	167.682	631.812	100.118	198.485	331.337	614.731	260.394	96.1226	377.939	355.298	911.686	97.5326	805.662	121.362	1210	1540	927.027	1280	89.2628	850.294	152.767	894.157	844.464	1990	1460	903.941	286.296	28.8193	25.2063	54.5674	81.015	19.2409	16.7378	1027.8	23.7861	30.3404	13.2032	1530.9	31.5099	468.381	17.1381
41.75	796.908	803.407	1480	212.524	84.3539	207.66	557.229	106.757	165.573	282.775	621.463	274.73	105.072	417.959	352.646	817.833	111.264	812.971	123.348	1250	1530	932.99	1320	79.5485	835.785	169.21	908.256	825.692	1950	1460	916.684	327.207	37.9626	24.1154	60.766	88.6467	12.5182	18.3951	1011	28.4492	33.7287	22.1872	1503.43	25.5049	464.772	17.7836
42	788.051	791.809	1420	198.612	102.659	179.16	499.42	101.271	171.365	234.669	600.673	292.527	80.4039	428.236	352.62	742.918	97.0942	782.672	122.703	1320	1518.22	945.505	1270	74.9821	814.175	185.371	939.279	780.336	1950	1440	935.701	340.931	29.4206	17.9371	47.117	80.3473	27.4682	17.979	962.279	23.9198	26.375	19.5027	1442.3	21.302	488.802	18.0149
42.25	751.581	815.722	1270	185.34	74.5195	121.565	509.717	81.6822	165.659	300.669	593.824	270.022	125.153	373.905	356.444	799.316	57.5145	764.937	132.655	1280	1540	894.957	1270	80.5969	794.396	203.279	933.519	777.058	1950	1440	977.237	303.038	23.4984	24.1748	49.4468	55.2395	14.5409	14.4476	924.944	13.508	19.0665	23.6471	1454.2	15.604	470.243	13.0933
42.5	735.286	764.948	901.531	177.006	87.4156	165.011	481.271	95.5514	201.483	286.811	594.54	254.951	91.2591	317.557	328.59	804.27	81.3406	799.058	118.966	1270	1580	892.292	1260	66.523	780.907	201.772	909.017	779.702	2000	1420	976.313	303.648	36.9377	23.4231	50.1986	61.1766	9.2364	16.5839	931.264	17.0374	23.3457	18.0535	1476.1	14.802	452.654	13.5336
42.75	807.251	749.102	176.157	290.74	73.8442	194.135	465.678	105.931	203.537	242.524	569.638	246.189	79.1114	287.145	322.62	765.951	102.728	831.133	125.585	1290	1604.25	860.046	1220	61.4515	788.219	185.407	888.564	803.698	2030	1430	950.802	323.327	41.9252	28.0385	52.2199	75.2275	23.9864	17.5979	936.714	26.7005	29.859	29.6952	1551.8	21.0198	463.866	16.8507
43	827.583	718.703	72.1793	231.308	79.9416	181.049	372.261	92.7352	178.444	227.032	531.481	224.274	80.5376	327.608	343.42	753.7	85.8623	823.604	126.261	1290	1640	825.913	1160	61.7245	801.012	179.944	846.712	816.441	2020	1470	940.562	297.855	34.7726	31.451	47.5567	86.1078	16.8955	19.6713	947.531	25.4759	22.4176	19.9251	1516.3	35.4307	455.654	21.4627
43.25	793.639	722.189	75.5017	215.639	63.5682	173.962	304.102	104.526	126.505	246.802	539.633	206.623	89.6184	326.166	307.864	762	97.8442	801.609	123.638	1350	1760	859.13	1120.72	66.0944	823.366	194.384	825.299	884.275	2020	1490	915.975	291.245	28.4143	22.8916	43.4149	86.6108	13.5682	23.6678	982.23	21.3797	19.3165	14.5348	1489.88	31.7277	433.856	17.9701
43.5	757.061	661.898	83.6	172.349	70.526	174.752	310.825	111.15	137.448	221.843	556.872	219.243	81.3036	334.78	280.178	772.367	100.757	797.399	131.007	1450	1783.17	886.5	1110	71.6505	834.59	196.371	875.234	900.058	2010	1530	969.905	298.253	26.2866	23.7692	61.9929	70.9581	13.7045	17.535	960.717	15.861	25.9069	14.8396	1479.8	27.5941	407.124	17.3358
43.75	782.302	668.353	101.79	172.695	102.338	163.644	322.688	124.106	163.927	260.583	518.771	223.803	102.566	331.307	296.027	822.778	123.96	786.507	115.461	1450	1816.56	903.135	1070	66.9541	834.345	165.177	868.282	883.264	2030	1550	987.631	289.441	26.7383	24.4476	66.4326	92.6617	23.5636	18.9266	981.795	20.0588	25.5665	23.5294	1479.2	16.7426	397.683	23.0112
44	757.867	678.548	103.995	185.086	118.153	169.991	260.564	147.545	175.73	262.894	475.34	208.01	99.1894	313.463	263.109	812.924	109.913																22.9377	22.4965	60.1809	94.9311	18.55	21.8077	925.646	18.3529	24.734	20.2299	1448.3	24.0792	424.248	23.3246
44.25	761.586	662.514	75.119	212.195	105.779	151.932	223.573	133.483	146.172	215.532	448.636	202.312	86.3565	319.834	268.5	724.871	78.1341																23.4174	28.0839	61.9894	87.1557	26.2136	19.0874	845.683	17.6738	23.2447	16.7701	1393.7	24.1485	411.787	22.3731
44.5	685.941	550.073	49.5276	160.689	77.3766	148.82	203.013	66.8162	115.733	199.151	398.957	179.128	80.0947	239.23	192.271	622.684	92.4348																25.8037	31.8671	63.3582	81.5749	25.1455	21.6294	848.183	24.9465	34.9574	13.4759	1330.4	17.7673	421.866	16.7873
44.75	729.885	589.33	51.2379	126.494	80.0357	137.795	173.624	85.7134	133.904	186.509	432.678	187.158	108.142	195.564	169.63	610.962	89.058																30.595	20.4091	56.195	76.8174	11.25	21.0699	900.239	18.1711	22.2527	15.8449	1321	29.7673	412.639	18.3694
45	763.105	642.251	92.8362	147.562	84.8312	143.113	163.118	84.0966	166.917	249.172	520.854	184.657	103.733	289.98	205.809	641.188	89.9638																35.3427	22.3706	49.9716	83.2545	23.2727	20.7587	833.214	17.3476	17.4176	18.2781	1297.8	27.6485	402.535	23.8694
45.25	847.432	612.884	81.7	140.814	62.5325	145.813	208.207	79.4922	153.446	216.015	407.098	197.714	74.6351	276.936	240.168	669.901	111.594																38.8785	27.8217	40.1099	68.7216	13.7409	21.0769	777.863	25.5401	22.9096	17.6898	1238.6	20.2426	422.045	16.0672
45.5	523.744	602.249	72.9655	142.808	76.7922	170.788	440.14	81.2523	134.669	198.201	402.58	174.215	85.9248	277.899	279.33	667.46	103.239																21.7445	38.993	59.7943	69.1587	16.9455	23.6713	707.817	19.7807	21.8271	12.8342	1187.83	16.5149	389.307	19.7276
45.75	193.706	566.404	54.3638	185.284	74.3279	146.525	666.433	66.8069	163.404	168.003	411.981	199.748	70.8719	281.446	235.665	608.949	61.5																22.0343	29.8671	62.7979	77.515	23.9136	24.9336	631.323	31.2781	18.891	20.9733	1190.5	15.6188	390.629	29.7388
46	129.685	521.585	54.3776	171.127	76.763	154.912	692.522	61.243	163.333	152.331	406.511	188.018	83.7437	287.706	237.862	603.243	97.6812																32	23.549	61.0319	79.9641	17.2545	16.2063	602.199	28.0802	21.7739	29.2246	1161.1	31.5049	427.47	22.8358
																																	39.4361	15.8566	64.3333	95.0419	13.9682	12.5944	572.162	12.9519	23.5665	16.4438	1203.2	22.8663	446.411	23.4813
																																	33.0312	25.2273	56.5603	92.6347	24.2091	17.5524	565.115	25.3957	25.5399	24.3743	1141.9	19.9208	406.04	20.791
																																	33.9252	22.7762	51.6631	90.3952	21.9864	24.0245	534.078	22.0428	25.0053	29.5668	1100.3	19.6485	446.505	18.5784
																																	35.0218	27.472	53.0319	86.6557	22.5818	22.6783	519.27	28.107	22.6729	22.7861	1065.3	25.4752	419.5	22.6679
																																	26.0187	21.2238	59.1454	94.2395	20.65	32.6364	479.692	27.9733	22.0452	19.5562	1002.7	22.5396	402.282	15.9851
																																	36.7414	28.3357	50.461	102.53	25.0318	18.6154	434.366	15.6364	21.9362	18.4064	964.061	14.8564	453.059	13.8284
																																	26.676	24.7622	55.6028	94.8862	23.7773	13.5105	371.677	13.5134	17.609	19.9572	916.639	18.8218	403.02	12.8582
																																	24.4486	20.4091	57.2447	70.8323	17.7045	11.1923	361.168	16.3102	10.9441	9.4118	891.622	16.5396	367.287	13.459
																																	40.3832	22.6853	47.9752	80.9431	16.5682	17.0245	329.637	21.3636	23.8032	15.8717	908.35	16.1089	360.183	16.5336
																																	32.5016	23.5979	50.0851	108.201	19.7136	19.7762	256.27	21.2674	19.8165	22.1551	905.259	34.302	377.277	14.0075

## Sheet: -3348+1 Fsk
Time	Cell 1	Cell 2	Cell 3	Cell 4	Cell 5	Cell 6	Cell 7	Cell 8	Cell 9	Cell 10	Cell 11	Cell 12	Cell 13	Cell 14	Cell 15	Cell 16	Cell 17	Cell 18	Cell 19	Cell 20	Cell 21	Cell 22	Cell 23	Cell 24	Cell 25	Cell 26	Cell 27	Cell 28	Cell 29	Cell 30	Cell 31	Cell 32	Cell 33	Cell 34	Cell 35	Cell 36	Cell 37	Cell 38	Cell 39	Cell 40	Cell 41	Cell 42	Cell 43	Cell 44	Cell 45	Cell 46	Cell 47	Cell 48	Cell 49
0	322.944	501.474	193.305	451.958	476.139	338.959	1040	487.084	257.099	790.687	120.65	1030	663.908	1420	345.793	330.094	243.278	231.056	769.572	252.958	460.888	189.769	320.08	150.006	149.02	234.926	4200	1180	643.49	281.448	788.578	578.844	508.472	323.77	129.393	134.244	777.351	3233.2	2129	2166.4	840.365	968.708	882.654	1075.8	1065.6	488.597	2529.1	535.775	988.323
0.25	261.429	385.661	178.755	413.256	386.78	270.393	1060	485.18	213.689	698.117	109.942	969.602	675.176	1300	317.79	302.205	229.843	216.092	790.437	204.994	376.315	203.811	316.28	163.043	153.214	354.629	6270	1430	921.048	467.862	1370	1570	758.848	305.506	138.656	129.894	963.808	3584.43	2625.9	2320.47	937.189	1043.4	1384.31	1368.9	942.751	581.354	2673.1	537.213	1449.9
0.5	246.074	370.607	154.535	379.026	392.64	269.61	1180	506.848	237.535	652.214	128.541	961.323	707.86	1310	407.586	334.529	242.944	207.118	812.667	162.869	369.949	209.372	234.23	129.227	207.699	445.596	9310	1930	1160	722.123	2250	2590	1144.59	322.304	150.457	134.502	1227.3	4098.64	2980.63	2582.05	1174.55	1105.15	2122.3	1699.1	803.689	870.624	3017.1	557.619	1988.7
0.75	311.036	377.513	136.934	416.618	397.818	252.607	1210	583.58	250.032	752.376	144.473	931.387	714.838	1432.96	500.453	345.592	271.79	240.274	770.642	171.125	417.366	255.122	236.959	131.283	226.129	578.941	12500	2500	1280	873.828	3400	3400	1493.86	345.671	165.134	174.886	1570.4	5045.8	3474.3	2932.6	1604	1222.8	3398.5	2047.8	812.254	1117.4	3657.7	760.111	2817
1	298.778	351.736	128.496	381.832	377.423	331.986	1290	622.185	212.702	757.576	146.092	886.111	689.155	1480	503.898	320.954	213.012	211.302	770.591	151.975	358.834	261.008	210.928	144.087	224.421	629.194	15500	3080	1470	957.056	4310	4000	1958.95	336.603	200.97	166.536	1995.7	6019.94	4232.9	3411.9	2094.6	1289.7	4757.6	2410.9	815.402	1619.5	4430.4	998.648	3631.6
1.25	344.161	322.618	134.815	384.886	378.881	292.312	1444.57	658.503	221.612	738.282	127.054	810.184	656.273	1910	496.578	230.73	256.493	247.24	826.481	166.394	342.048	247.197	274.133	166.637	266.164	711.138	17800	3663.62	1670	986.933	5160	4510	2400	369.329	209.871	155.65	2531.8	6969.5	5255.1	3567.7	2435.3	1463	5900	3046.1	764.526	2063.7	4983.8	1248.9	4482.9
1.5	314.503	325.732	122.257	324.294	396.934	256.342	1530	697.907	202.942	785.102	95.6599	782.582	625.266	1920	434.939	245.483	270.529	219.98	844.2	170.528	304.878	206.553	242.44	168.655	256.713	750.946	20400	4290	1750	997.228	6120	4660	2701.21	357.155	243.159	178.072	2956.4	8107.1	6182.4	3840.64	2904.2	1524.88	7027.52	3528.1	769.416	2467.9	5688.9	1545.9	5876
1.75	344.222	293.863	124.803	297.149	385.803	253.451	1380	672.81	221.311	903.282	140.044	725.671	662.316	1900	375.849	217.715	267.126	207.798	831.456	149.742	256.892	221.847	208.232	185.829	275.752	739.778	22300	4660	1850	991.933	6690	4650	2890	383.932	238.078	167.699	3436.6	9384	6996.6	4255.1	3168.5	1594.1	8046.04	4024.1	670.421	2754.6	6234.1	1662.1	7176.6
2	327.571	259.129	122.797	309.205	374.671	235.227	1447.9	720.574	249.647	936.481	145.116	606.989	631.802	1760	438.76	209.027	249.476	235.366	746.544	154.256	323.939	230.961	204.679	182.901	236.292	606.931	23200	4780	1800	836.791	6820	4380	2870	364.382	187.763	107.181	3955.5	10336	7709.4	4446.42	3472.8	1867.3	8939.6	4989	746.775	3062.7	6970.2	1978.5	8502.9
2.25	313.704	237.474	154.82	351.329	436.473	213.909	1640	790.97	252.497	934.709	108.612	617.376	608.176	1880	477.501	274.461	262.14	248.808	784.877	172.342	291.254	219.95	199.826	220.457	300.219	647.734	23500	4840	1630	819.168	6980	4010	2772.62	432.736	195.919	99.8534	4265.4	11633	8436.83	4610.5	3833.9	2131.1	9869.9	5766.5	736.067	3506.1	7326.5	2314.5	9587.3
2.5	347.263	250.049	190.44	365.301	507.481	195.546	1660	845.505	249.551	1050	124.694	539.914	555.399	1740	475.969	270.3	249.749	214.256	882.088	168.625	257.844	234.608	223.534	364.925	621.623	795.031	23700	5250	1690	1020	7180	3930	2910	591.513	267.935	174.588	4570.8	12590	9169.5	4816	3865.3	2431.2	10551	6399.6	849.139	3736.09	7515.6	2644.7	10248
2.75	381.401	277.551	163.506	379.184	468.699	175.197	1561.3	862.387	230.244	1020	115.701	553.922	474.5	1575.25	434.276	278.36	229.449	236.46	869.633	155.869	306.885	236.369	225.72	399.475	729.412	808.476	24100	5560.6	1600	1050	7060	3490	2770	608.602	240.57	152.923	4869.9	13386	9921.5	4918.8	4347.3	2828.38	11366	6875.3	983.349	4025.8	8019.4	2913.1	10807
3	332.268	296.944	172.687	410.865	562.544	214.02	1760	842.427	231.109	1060	197.599	770.958	521.01	1380	706.248	352.384	313.932	252.401	944.835	137.169	290.268	263.117	225.879	381.69	853.357	740.358	23980.8	5380	1550	920.489	6700	3060	2744.36	722.981	266.532	130.982	4928.8	14001	10540	5070.3	4849.7	3249.6	11780	7503.5	998.943	4258.98	8479.2	3311.9	11785
3.25	403.974	426.916	171.774	543.452	570.038	240.01	1810	814.952	239.702	1340	330.969	957.635	519.623	1880	881.724	466.555	363.768	255.795	1010	143.3	288.573	335.736	307.312	376.929	981.173	732.803	23700	5230	1590	902.28	6440	2670	2550	699.394	243.022	148.002	5242.8	15035	10950	5186.5	4997.3	3725.3	12106	8263.5	1195.1	4519.9	8955.4	3524.7	12534
3.5	411.753	835.659	179.589	867.35	743.443	429.444	2070	858.048	297.119	1810	747.782	1516.43	629.478	2820	997.202	752.159	504.005	304.847	1290	192.919	373.241	633.631	555.872	370.05	977.754	767.54	24300	5090	1570	890.481	6630	2370	2480	654.413	253.505	143.186	5826.9	15727	11586	5328.3	5307.7	3988.4	12090	8900.3	1290.5	4923.3	9037.4	3772.5	12686
3.75	475.084	1510	190.118	1410	817.76	835.556	2530	918.521	471.731	2700	1080	2080	788.495	3620	1200	961.845	715.128	392.946	1680	216.992	457.081	1010	790.949	316.876	1030	621.327	24200	5200	1500	838.321	6330	2030	2400	642.186	230.172	132.808	6135.2	16565	12242	5518.9	5568	4164.8	12065	9521.1	1296.3	5140.3	9040.5	3887.8	12192
4	450.742	2510	229.956	1930	1090	1300	2980	936.189	671.375	3307.51	1350	2790	810.275	4450	1440	1110	940.519	505.767	2160	246.155	530.342	1330	1180	266.845	1050.73	551.115	23800	5320	1530	849.813	6410	1890	2379.12	656.727	204.18	122.445	6392.35	16862	12397	5466	5760.2	4115.9	12286	10602	1392.93	5271.4	9343.5	4039.8	12473
4.25	513.839	3760	216.112	2539.59	1500	1710	3210	918.561	855.946	3860	1450	3480	926.739	5510	1520	1270	1177.56	685.637	2850	174.489	609.342	1480	1367.79	271.466	1109.39	589.253	23100	5460	1500	800.978	6460	1690	2320	631.18	185.976	105.419	6660.85	16864	13020	5170.1	6236	4329.5	11628	11608	1430.6	5262.4	9848.5	4252.1	11984
4.5	588.844	4560	189.471	3240	1920	2050	3410	875.732	1040	4310	1580	3880	1020	6070	1600	1400	1390	901.88	3600	206.714	708.637	1560	1540	274.224	1200	634.205	21500	5410	1510	751.56	6350	1560	2152.34	572.345	196.124	125.419	6929.7	17299	13719	5180.3	6615.7	4379.2	11372	12441	1482.4	5439.5	10230	4424.62	12524
4.75	732.036	5150	237.726	3810	2300	2370	3360	840.205	1350	4520	1710	4220	1090	6430	1490	1439.26	1390	1060	4360	200.878	829.685	1740	1650	252.661	1200	543.972	21000	5408.73	1510	673.787	6310	1400	2136.64	551.649	211.981	107.339	7238.3	17088	13946	5191.9	7056.1	4274.7	11648	13363	1499.6	5605.52	10192	4484.5	11829
5	1010	5690	210.523	4600	2600	2690	3660	844.371	1530	4580	1830	4470	1150	6850	1590	1440	1390	1280	5190	254.936	921.478	1740	1740	264.158	1190	469.307	20100	5290	1530	600.216	6100	1250	2019.04	543.528	179.304	101.23	7257	17031	14072	4977.8	7040.5	4410.44	11554	14474	1599.4	5736.5	10013	4558.8	11606
5.25	1240	6040	224.095	5290	3090	3040	4000	930.305	1740	4650	1860	4730	1290	7870	1590	1580	1460	1487.58	5820	245.286	1000	1847.28	1700	208.683	1168.35	407.98	19000	4977.38	1460	570.91	5740	1070	2060.04	539.683	147.828	82.4055	7524.1	16829	14643	4931.2	7189	4295.8	11158	15152	1618.7	5760.8	10295	4515.1	11396
5.5	1494.82	6280	209.986	5900	3550	3340.51	3960	963.775	1894.52	4630	2050	5070	1340	8410	1600	1730	1330	1610	6340	283.494	1090	1860	1670	218.034	1260	418.292	18100	4959.25	1410	597.202	5580	953.51	2094.03	535.696	151.008	117.145	7619.1	17137	15082	4976.23	7745.7	4224.8	10878	16093	1694.9	5927.2	10368	4598.63	10908
5.75	1925.12	6520.46	187.627	6370	3740	3320	4023.23	929.777	1995.38	4580	2490	5540	1390	7613.06	1626.91	1630	1140	1700	6750	249.581	1070	1700	1620	194.832	1260	408.389	17100	4900	1450	495.228	5400	943.696	2139.3	493.419	134.032	111.371	7634.3	16908	15457	4942.9	7998.3	4017.8	10431	16546	1740.8	5901	10585	4384.4	10503
6	2240	6860	146.243	6900	3890	3350	4240	750.053	2020	4370	2700	5810	1460	7060	1620	1640	986.633	1751.64	6920	228.867	1140	1550	1560	176.174	1180	328.836	16100	4670	1370	436.459	5130	747.986	2152.08	445.034	105.632	76.9691	7529.65	16684	15161	4860.3	7794.2	3818.9	9815.5	16453	1756.8	5876	10423	4139.08	10096
6.25	2370	7056.5	158.048	7230	4050	3486.91	4270	809.858	2210	4260	3011	5910	1510	6350	1840	1730	940.843	1760	5300	217.608	1146.86	1470	1510	129.264	1040	334.962	15700	4640	1410	376.138	4600	705.53	2318.28	388.96	123.11	100.596	7420.75	16472	14974	4674.56	8128.4	3734.7	9446	16842	1691.5	6094.6	10217	3963	9575.6
6.5	2521.82	7070	168.145	7560	4180.75	3490	4290	840.354	2230	4080	3370	6230	1500	5920	1960	1766.1	905.978	1790	4870	223.592	1240	1360	1370	160.292	1070	387.427	14200	4670	1310	369.164	4460	604.561	2364.44	461.385	116.159	134.459	7258.3	16530	14519	4557.02	8410.7	3695.5	9218.4	17434	1676.8	5991.2	9955.5	3814.3	9340.8
6.75	2690	7080	187.983	7850	4250	3210	4100	922.536	2230	3910	3600	6470	1440	5640	1870	1680	862.918	1841.95	4650	233.372	1300	1360	1330	152.957	939.316	380.777	13400	4260	1180	327.653	4120	573.903	2338.55	414.894	103.102	101.878	7134.5	16249	14461	4436.2	8773.8	3637.8	8725.2	17802	1587	6056.4	9539.1	3940.3	8865.7
7	2810	6910	177.031	7704.23	4370	3172.48	4090	865.424	2150	3740	3660	6550	1350	5280	1920	1720	822.56	1828.47	4190	267.686	1250	1210	1310	134.59	906.594	317.836	13200	4270	1250	351.384	3770	538.676	2410	378.391	143.984	109.519	7395.7	15904	14844	4477.7	9113.4	3848	8494.6	18229	1475.6	6172.4	9490.7	3744.4	8736.5
7.25	2870	6540	184.618	7500	4680	3050	3900	885.654	2060	3730	3550	6490	1350	4720	1920	1810	729.471	1740	3950	225.678	1130	1120	1280	144.922	831.205	380.9	12600	4630	1240	288.952	3470	490.569	2670	458.373	134.763	131.21	7375.9	15675	14964	4408.4	9081.2	3783.4	8234.2	18458	1622.9	6118.6	9441.1	3872.4	8505.5
7.5	2950	6164.54	160.898	7400	4900	3020	3803.24	953.401	1970	3470	3410	5938.96	1400	4590	1880	1760	649.017	1670	3890	225.889	1130	1040	1310	123.882	761.728	458.627	12100	4780	1310	247.228	3156.5	492.658	2896	418.823	128.156	128.624	7214.37	15492	14477	4347	9182.5	3622.19	8181.2	18376	1521.6	6103	9408.1	3755.8	8189.7
7.75	2790	5770	150.529	6973.54	5160	2990	3610	933.927	1920	3380	3410	5330	1480	4680	1990	1670	619.589	1650	4300	232.939	1230	956.728	1260	116.717	674.55	490.954	11800	4940	1300	304.914	2980	450.834	3110	484.748	153.868	138.288	6960.79	15539	14270	4135.1	9311	3480.9	7548.6	18679	1429.07	6059.6	8974.7	3679.7	7580.9
8	2790	5430	188.035	6740	5270	2820	3480	988.573	1730	3200	3390	4860	1488.19	4660	2200	1640	566.201	1670	5897.94	223.083	1260	911.942	1220.94	126.916	528.933	453.698	11700	5020	1200	272.231	2670	431.433	3120	453.416	109.699	136.072	6961.73	14908	13770	4082.1	9154.6	3524.4	7099.8	19188	1464.5	5858	8752.4	3859.1	7065.5
8.25	2900	5070	174.867	6460	5300	2560	3260	966.793	1540	2830	3300	4340	1470	4767.21	2250	1620	441.22	1700	5908.02	236.975	1360	957.092	1130	128.466	502.564	522.967	11400	5220	1250	244.922	2454.3	453.97	3331.16	444.205	116.226	122.234	6798.9	14715	13495	4164.3	9112.4	3606.9	7047.1	19710	1512.6	5853.9	8952	3969.37	6788.7
8.5	2650	4700	139.766	6200	5320	2350	3080	984.431	1380	2630	3080	4625.79	1550	4560	2231.57	1630	417.674	1760	6177.84	309.583	1275.9	863.908	1030	131.96	543.52	588.442	11300	5258.88	1180	217.925	2390	494.437	3515.23	506.575	144.675	156.891	6800.7	14779	13370	4158.9	9297.7	3545.5	6737.3	20106	1547.3	5957.8	8782.9	4155	6290.9
8.75	2590	4290	155.257	6020	5450	2260	2830	1000	1300	2510	3090	5164.96	1670	4230	2260	1580	394.63	1740	5740	319.786	1220	842.767	1019.88	131.401	524.041	654.928	11000	5260	1200	237.81	2360	446.611	3599.02	450.54	127.71	151.922	6857.9	14648	13358	4365.62	9235.6	3480.6	6361.2	20615	1505	6050.8	8545.9	4124.9	6095.56
9	2380	3950	166.208	5610	5670	2030	2690	1080	1270	2380	3050	5050	1770	4127.56	2280	1580	424.604	1850	5900	348.186	1310	722.067	935.058	103.04	487.371	629.517	10500	5380	1170	252.772	2290	418.091	3660	462.832	112.078	143.073	6978.6	14740	12866	4333.9	9231.5	3478.2	6368.4	21144	1495.3	6022.6	8433.9	4075.3	5946.6
9.25	2080	3880	174.591	5380	5870	1910	2620	1070	1160	2210	2700	5090	1710	3980	2200	1610	399.655	1730	6364.29	402.742	1320	678.269	807.874	114.068	475.248	648.041	9940	5570	1070	245.593	2230	446.198	3590	511.248	108.04	152.205	6839.7	13914	12702	4387.5	9001.75	3526.4	6415.4	21087	1453.9	5841.7	8241	4350	5370.5
9.5	1990	3770	141.921	4850	5930	1800	2400	1000	1080	2050	2430	5440	1690	3900	2080	1520	355.684	1660	7060	423.661	1470	568.15	734.78	103.575	453.316	697.432	9560	5630	1010	253.459	2200	438.457	3306.06	417.258	106.548	158.554	6802.7	13581	12157	4435.64	8721.4	3454.7	6015.2	21429	1425.7	5689.6	8242.5	4245.5	4881.6
9.75	1870	3760	141.12	4270	5850	1670	2350	1050	1070	1900	2380	5770	1740	3900	2000	1510	337.814	1680	6590	469.033	1490	576.911	714.611	119.68	429.547	601.481	9250	5830	966.784	223.261	2200	414.783	3110	383.435	139.965	154.238	6683.2	13297	12173	4295.5	8599.5	3423	5392.1	21692	1354.9	5739.6	8550.5	4207.5	4449.1
10	1750	3870	146.965	3580	5539.59	1680	2430	1180	996.138	1790	2360	5680	1750	3720	2000	1610	340.705	1720	5890	499.572	1410	581.064	709.857	109.922	370.754	614.885	8970	5870	1040	217.328	2260	494.067	3050	386.214	112.551	142.59	6659.9	12797	11881	4366.5	8249.2	3373.8	5032.2	22189	1361.8	5784.1	8678.8	4353.8	4121.5
10.25	1640	4160	154.382	3260	5630	1640	2480	1220	925.404	1780	2430	6290	1760	3450	1960	1720	335.113	1870	5990	443.183	1520	582.667	650.246	103.863	359.468	566.22	8560	5871.75	989.293	201.145	2390	555.504	2869.07	398.14	126.113	150.682	6784.9	12645	11935	4402.4	8183.8	3391.5	5135.8	22387	1338.8	5692.9	8818.6	4805.4	3875.5
10.5	1540	4450	140.612	3140	5780	1620	2483	1220	904.554	1770	2560	6370	1770	3350	1975.09	1760	310.203	1970	5890	465.236	1670	629.928	578.309	97.7609	370.061	579.639	8150	6040	950.79	211.425	2226.05	626.629	3060	391.696	107.556	126.168	6789.6	12415	12028	4333.1	8276.4	3653.5	5114.1	22701	1321.9	5728	8971.6	4923	3960.5
10.75	1380	4410	141.326	3030	5420	1450	2390	1280	821.529	1720	2500	6010	1680	3180	1750	1740	301.029	2050	5470	481.969	1540	544.083	477.394	104.857	384.143	647.893	7830	6220	917.064	211.332	2120	724.026	2930.34	360.376	126.734	145.252	6811.3	12211	11793	4267.6	8204.3	3762.6	5038.8	22670	1253.1	5986.2	9477.7	5009.4	4099.8
11	1200	4350	150.546	2830	5090	1570	2160	1250	870.138	1620	2620	5520	1570	2980	1560	1660	306.169	2190	5160	383.822	1580	531.536	566.778	131.96	356.401	664.161	7540	6150	886.345	236.627	2040	663.316	2756.72	334.174	113.782	157.29	6753.9	11646	11581	4159.2	8105.5	3650.1	4772.4	22648	1297.5	5891.6	9614.4	5321.6	3844.2
11.25	1010	4260	140.311	2590	4700	1470	1880	1262.55	1070	1530	2520	5240	1450	2850	1530	1600	265.824	2280	4700	416.342	1500	481.428	640.833	137.36	324.327	745.558	7210	5840	866.442	257.933	2040	713.816	2800	265.404	128.911	154.624	6689.46	11087	10876	4149.2	7989.5	3542	4379.8	22391	1364.7	5579.7	9589.1	5777.5	3297.4
11.5	1090	4020	106.069	2390	4010	1260	1730	1190	1500	1478.34	2409.81	4960	1390	2730	1500	1530	290.78	2380	4400	405.339	1440	422.525	716.995	135.41	350.526	785.644	6770	5650	784.258	223.959	1790	717.526	2700	246.13	169.14	142.687	6651	10736	10829	4204.4	7726.9	3302.7	4186.1	22489	1352.5	5546.3	9856.8	5808.5	3195.7
11.75	1240	3870	105.898	2190	3260	1190.9	1550	1170	2092	1410	2480	4760	1420	2510	1540	1490	266.527	2320	4110	370.945	1400	407.611	864.382	135.339	284.111	937.294	6400	5510	764.616	252.052	1710	695.597	2620	239.758	151.85	152.966	6506.7	10271	10592	4093.62	7088.5	3353.8	4033.7	22253	1318	5433.9	9790.6	6030.2	3115.22
12	1350	3830	91.2884	1910	2870	1110	1510	1200	2790	1290	2340	4550	1459.38	2520	1590	1480	260.251	2250	3930	346.542	1510	418.156	1000	139.298	326.199	1050	6130	5310	762.497	195.422	1564.53	687.042	2667.57	257.012	115.696	137.492	6471.3	10367	10337	3929.6	6964	3335.93	4009.3	21869	1249.3	5400.9	9841.1	6293.5	2999.9
12.25	1470	3740	141.234	1790	2990	1150	1550	1150	3390	1210	2350	4420	1450	2620	1511.38	1430	294.167	2130	4090	355.586	1560	418.664	1100	128.016	325.579	1030	5700	4790	688.293	241.276	1440	694.557	2680	276.31	106.296	168.537	6470.6	10342	10141	3841.5	6936.7	3272.8	3981.1	21758	1268.8	5556.8	10160	6577.4	3068.5
12.5	1510	3570	122.288	1615.01	3280	1073.06	1480	1200	4040	1190	2310	4360	1460	2630	1540	1440	288.727	2080	4200	344.058	1460	475.75	1110	160.118	269.845	1020	5339.38	4430	680.561	248.72	1390	703.154	2704.93	311.776	112.384	125.596	6278.4	9821.6	9884.04	3816.8	6994.19	3144.4	3913.1	21708	1189.5	5572.1	10369	6858.9	3106.7
12.75	1580	3500	116.183	1450	3558.17	1050	1480	1260	4540	1020	2230	4110	1420	2680.26	1470	1380	263.234	1970	4107.54	282.378	1360	547.764	1180	141.189	274.555	1170	5180	4430	623.074	231.776	1310	687.46	2880	382.211	120.892	134.951	6281	9675.6	10034	3803.5	6904.8	3017.5	3871.3	21558	1241.2	5723	10558	6947.9	3020.7
13	1690	3220	134.463	1400	3980	1000	1580	1202.61	5159.69	968.299	2250	3867.22	1474.66	2580	1390	1380	270.241	1840	3940	253.278	1280	699.717	1170	142.804	278.754	1120	4950	4430	564.016	293.127	1180	637.504	2955.91	429.826	130.382	129.005	6278.7	9519.8	10230	3638.6	6710.7	2997.3	3608.5	21379	1208	5775.7	10620	6945.4	3189
13.25	1770	3000	155.38	1300	4420	939.278	1580	1140	5310	933.815	2222.81	3860	1490	2590	1380	1535.44	291.104	1570	3920	257.55	1192	692.714	1219	128.814	225.143	1070	4650	4394.02	558.248	277.082	1170	648.907	3030	521.811	152.89	140.095	6362.46	9316.21	9992	3582	6719.3	2907.8	3493.9	20938	1270.3	5865.2	10681	6669.7	3244.7
13.5	1800	2866.12	160.133	1139.32	4930	916.942	1600	1130	5520	963.604	2110	3770	1350	2700	1430	1830	281.387	1440	4020	268.478	1230	681.808	1200	134.745	287.158	1120	4570	4306.77	599.987	304.795	1100	729.587	3131.06	614.074	109.317	154.042	6260.6	8975.2	9647.42	3523.9	6632.3	2808.2	3428.4	20645	1206.2	5974.8	10674	6631.1	3151.6
13.75	1890	2840	146.741	987.762	5200	958.678	1760	1120	5590	854.342	1830	3630	1230	2670	1420	1810	268.5	1420	4000	205.572	1190	627.131	1120	123.913	318.494	1110	4570	4070	580.277	342.358	927.132	631.587	3220	692.792	88.8629	140.119	5932.7	8759.8	9298.1	3333.2	6212.4	2794.9	3379.3	20344	1210.2	5985.6	10645	6663.2	2964.88
14	1900	2700	128.241	919.599	5481.88	902.797	1870	1130	5660	796.422	1640	3540	1200	2500	1440	1890	245.287	1370	3799.21	269.555	1040	659.447	1100	162.596	387.711	1030	4620	3900	578.368	362.687	890.28	538.85	3200	741.876	97.5054	114.712	5855.1	8388.5	9013.7	3215.59	5919.6	2744.6	3157.8	19922	1221.1	6017.9	10596	6713.92	2956
14.25	2020	2560	163.133	885.154	5800	763.668	1680	1084.69	5710	671.111	1490	3630	1294.29	2560	1440	2020	219.263	1456.62	3630	290.986	823.576	639.389	1050	153.724	403.798	990.054	4410	3820	593.9	331.429	807.483	544.324	3200	782.025	99.4328	138.277	5779.2	8143.6	8743.4	3127.2	5814.9	2635.8	3046.6	19592	1170.2	6068.4	10647	6481.2	3068
14.5	1970	2390	178.004	844.329	5970	723.18	1590	1010	5751.23	621.222	1430	3880	1220	2730	1470	2020	221.461	1530	3540	263.531	678.041	600.831	1020	153.398	393.24	984.473	4300	3720	573.635	396.899	804.997	472.838	3440	824.916	128.586	134.785	5684.8	8000.1	8589.2	3129.3	5862.3	2614.2	3073.9	19312	1122.7	6158.69	10786	6230.6	2820.1
14.75	1910	2230	159.309	815.848	6170	746.563	1530	993.094	5880	555.752	1390	3920	1259.33	2760	1540	2130	266.259	1630	3260	292.167	593.21	613.903	1030	189.587	447.202	1010	4480	3740	546.865	434.418	803.919	463.085	3384.53	744.599	149.737	116.634	5595.2	8195.5	8671.04	3107.3	5649.9	2612	3110	19149	1164.9	6460.8	10868	6371.5	2703.8
15	1860	2260	179.409	812.093	6350	840.576	1326.7	943.331	5850	536.915	1300	4050	1189.88	2840	1640	2330	230.553	1860	3350	343.608	596.556	684.781	936.94	149.463	441.336	932.818	4500	3410	565.561	560.743	750.206	520.725	3420	887.354	152.879	143.133	5484.3	8289.1	8780.6	3074.1	5651.1	2601.57	2984.9	19160	1175.7	6500.4	11031	6478.6	2663
15.25	1750	2180	179.114	838.555	6410	840.102	1284.5	1000	5916.52	562.843	1350	4080	1120	3120	1670	2307.04	234.56	2010	3830	423.233	581.685	725.231	874.565	93.5124	442.392	902.673	4520	3170	562.477	577.034	638.233	484.146	3380	1190	122.723	136.383	5217.2	8689.8	8316.2	3122	5634.1	2698.9	2827.3	18755	1171.9	6480.1	10981	6125.2	2529
15.5	1690.38	1974.55	177.317	809.054	6540	814.634	1210	1060	5820	517.496	1250	3920	1127.79	3280	1640	2270	236.338	2030	3920	473.917	605.885	680.133	814.785	84.2702	401.289	885.376	4460	3120	547.281	548.537	580.976	422.652	3410	1671.97	118.903	143.042	4932.5	8567	7925.9	2958.9	5577.19	2477.3	2761.3	18309	1020.3	6472.9	10674	5809.5	2211.1
15.75	1640	1880	181.114	759.021	6400	892.027	1030	1090	5360	513.179	1260	3820	1050	3330	1666.58	2260	279.358	1920	3960	451.392	622.742	637.125	739.401	120.857	372.406	815.957	4360	2980	514.581	646.702	485.23	423.881	3540	2120	107.653	119.055	4683.3	8381.5	7637.6	2832.5	5049.7	2251.1	2546.7	17675	1039.3	6296.8	10218	5532.3	1888.8
16	1630	1790	135.122	700.827	6100	835.481	814.85	1140	5110	536.758	1080	3590	1000	3230	1590	2180.34	225.034	1860	4140	416.719	542.637	639.733	733.374	117.776	330.88	770.604	4320	3000	499.968	789.84	436.142	431.905	3703.73	2560	107.097	113.199	4621.9	8633.4	7407	2832.9	4932.3	2301.7	2495.2	17396	1108.8	6280	9979.8	5638.62	1885.3
16.25	1470	1760	123.185	696.928	5795.59	775.434	778.239	1190	4909.81	515.291	974.082	3320	949.553	3200	1450	2110	257.22	1840	4080	434.606	583.061	599.794	722.024	120.798	336.713	737.038	4520	2640	494.348	771.597	491.993	423.399	3751.21	3040	101.551	116.674	4783.9	9016.6	7504.8	2842.8	4889.2	2301.5	2528.8	16392	967.191	6533.8	9980.08	5728	1941.5
16.5	1450	1750	135.288	674.49	5550	662.668	803.579	1230	4623.14	528.857	954.956	3230	1010	3230	1400	1906.62	241.437	1760	3860	364.283	569.932	637.75	649.23	114.022	336.792	685.639	4520	2580	471.2	888.545	457.068	378.318	3641.74	3400	116.648	111.842	4789.8	8848.8	7204.9	2674.7	4789.1	2209.7	2538.4	16564	956.177	6460.4	9843.8	5594.8	1880.5
16.75	1440	1600	174.631	599.38	5290	622.386	829.498	1250.49	4210	469.034	861.969	3180	1010	3111.07	1390	1810	241.652	1620	3870	359.555	543.841	571.189	584.524	115.304	280.646	697.448	4570	2460	468.736	1080	465.74	360.516	3750	3610	87.0457	108.752	4522.2	9101	6815.1	2758.9	4894.8	2208.9	2626.3	16525	1093.2	6503	9790	5569.5	1838.3
17	1370	1370	138.546	486.632	4870	607.352	813.369	1300	3770	443.316	809.67	2990	826.263	3049.36	1242.67	1600	189.113	1520	3410.57	294.906	429.231	535.342	481.529	101.633	240.26	700.854	4630	2280	508.829	1240	399.993	316.35	3507.3	3790	113.562	104.321	4515.9	8846	6648.9	2801.9	4621	2176.7	2427.3	16395	1047.1	6467.2	9610	5474.9	1814.6
17.25	1420	1200	125.081	490.13	4510	635.037	881.559	1393.89	3470	447.402	863.323	3000	795.717	3230	1150	1580	226.592	1550	3230	295.169	484.742	525.275	479.459	77.9783	257.854	677.691	4450	2240	556.307	1194.85	416.213	298.059	3363.3	3970	96.5296	116.608	4456.46	9023.6	6219.3	2479	4326.7	1895.4	2369	16372	888.718	6289.04	9348.3	5361.4	1714.42
17.5	1390	1060	158.506	530.457	4360	723.702	1050	1440	3130	527.781	989.728	3040	897.959	3300	1250	1560	248.072	1680	2880	330.097	626.363	558.397	575.077	115.783	315.772	772.87	4480	2360	537.69	1256.04	509.794	319.259	3572.7	4380	129.105	116.143	4307	8703.1	5924.7	2512.32	4259.5	1883.3	2289.1	15838	933.55	6263.3	9190.7	5414.6	1599.1
17.75	1290	991.38	186.514	510.688	4100	678.793	1190	1400	2990	485.724	980.898	3120	905.734	3280	1260	1488.54	243.075	1620	2800	368.778	713.512	503.381	571.925	91.677	386.181	773.923	4590	2360	519.532	1400	608.189	319.788	3542.64	4470	127.723	132.394	4170.65	8785.8	5784.2	2528	4114.4	1963.6	2207.6	15474	934.416	6080.1	8742.83	5369.9	1516.7
18	1240	871.946	172.237	516.837	3820	640.434	1210	1460	2970	450.61	942.32	2950	1000	3210	1180	1350	220.024	1682.2	2850	322.228	670.403	452.858	603.766	92.2205	411.997	786.708	4830	2350	515.59	1350	649.338	338.176	3430	4420	118.968	109.748	3846.8	8177.7	5599.2	2324.2	3832.2	1680.5	2112.6	14615	756.474	5642.1	8466	5041.8	1323.8
18.25	1140	803.088	155.411	516.333	3550	638.692	1180	1410	2820	433.652	917.408	2830	931.454	3030	1090	1350	226.005	1570	2750	286.142	652.966	438.392	514.428	112.745	427.567	817.343	5080	2310	544.097	1290	621.223	330.901	3369.29	4300	99.6882	114.855	3810.3	8535.4	5463.4	2326.5	3857.4	1718.5	2222.8	14128	763.933	5697.8	8459.6	4923.5	1324.9
18.5	1060	722.871	148.253	486.471	3160	571.685	1180	1336.36	2650	435.627	888.068	2878.68	920.949	2960	1090	1460	186.379	1388.75	2890	246.444	645.444	411.3	472.314	125.466	445.716	762.54	5220	2290	519.807	1342.15	625.885	310.854	3380	4190	101.788	116.324	4105.75	8266.5	5310.19	2423.76	3902.9	1776.2	2135.4	13807	805.316	5864.3	8402.7	5227.33	1354.4
18.75	987.505	669.176	137.382	524.648	2820	560.831	1180	1340	2450	430.51	796.463	2580	891.674	2860	1069.69	1550	145.732	1370	2961.19	244.519	628.268	348.283	476.027	114.817	534.254	753.99	5400	2290	577.881	1260	598.139	325.008	3300	3870	145.395	107.575	4026.4	8004.5	5238.25	2525.2	3774.4	1735.5	2036.5	13693	781.014	5953.06	8377.1	4992.2	1286.3
19	882.005	628.556	182.454	485.284	2570	654.146	1220	1273.39	2208.91	430.462	783.323	2300	799.198	2750	1110	1627.74	176.157	1315.78	2790	211.653	614.424	366.292	419.671	100.245	579.196	901.688	5540	2350	560.661	1360	671.064	324.988	3364.02	3800	124.782	118.964	3842.9	7753.2	5267.9	2298.97	3571.4	1614.3	2062.6	13585	649.479	5897.6	8206.6	4611.2	1359.2
19.25	862.867	599.247	222.164	486.685	2480	635.088	1380	1190	2210	408.316	745.646	2180	724.512	2570	1180	1630	173.242	1170	2720	258.208	618.017	329.742	367.333	135.665	675.643	901.716	5630	2410	521.748	1590	704.365	332.31	3390	3670	134.898	128.529	3749.94	7258.3	5011.6	2268.81	3502.4	1627	2013.9	13164	662.402	5763.2	7880.3	4389.7	1315.4
19.5	811.454	546.438	258.799	514.063	2540	596.658	1460	1102.55	2150	366.165	652.252	2006.35	677.973	2460	1207.2	1760	142.717	1231.95	2360	211.514	623.295	284.106	378.64	104.025	650.737	825.35	5700	2300	536.577	1630	718.723	330.743	3080	3670	105.36	130.347	3718.7	6918	4669.5	2307.62	3474	1646.5	1781.2	12535	678.45	5459.4	7559.4	4113	1246.1
19.75	837.5	534.161	215.145	490.991	2490	611.339	1490	1100	2080	343.177	625.252	1930	709.659	2280	1250	1930	165.558	1330	2120	188.28	591.844	278.836	344.807	104.997	625.889	837.68	5710	2290	541.916	1790	729.713	373.929	2866.44	3540	136.091	131.816	3672	5892.7	4497.1	2153.88	3334.3	1587.7	1839	12201	701.67	5296.9	7453.8	3920.4	1299.34
20	878.018	510.028	216.299	427.497	2505.28	595.187	1420	972.695	2090	345.006	665.884	1830	736.454	2170	1190	1980	202.261	1360	2200	179.342	579.159	343.131	367.792	118.683	691.058	939.292	5740	2410	603.545	1930	809.794	350.98	2830	3290	136.777	136.218	3594.8	5421.6	4332.9	2195.48	3249.1	1483.3	1858.5	12059	670.182	5208.1	7626.6	3954.1	1276.7
20.25	963.319	528.747	216.977	484.352	2520	559.332	1480	975.031	2020	355.51	654.207	1870	839.763	1970	1310	1990	209.304	1370	2420	195.467	767.844	327.805	389.461	96.4317	819.576	922.12	5820	2228.38	624.142	1980	886.591	320.67	2766.52	3090	129.056	156.22	3675.6	5318.9	4137.8	2215.41	3224.6	1499.5	1947.1	12039	641.804	5092.7	7865.3	3803.3	1226.1
20.5	1060	509.393	233.757	509.466	2490	604.169	1480	1010	1970	357.159	695.238	1740	897.93	1810	1360	2007.9	207.488	1420	2530	187.547	962.942	317.603	422.283	92.8634	781.76	915.839	5630	2140	603.145	2031.5	963.318	397.439	2727.49	3093.85	85.707	153.243	3741.3	5151.4	4057.6	2167.2	3020.15	1552.1	1909.3	11781	567.23	4816.6	7526.9	3607.4	1150.9
20.75	1130	456.358	215.986	489.713	2522.68	528.763	1420	1050	1920	402.977	752.003	1780	861.256	1700	1370	1950	223.118	1370	2650	180.242	1030	357.256	408.717	92.9348	725.26	918.051	5270	2040	600.713	2070	871.098	401.81	2686.36	2940	100.594	124.153	3548.3	5169.5	3899	2177.75	3029.04	1521.7	1969.8	11388	615.766	4716	7330.21	3527.7	1153.1
21	1180	492.444	254.203	507.55	2655.76	546.397	1360	1060	1760	365.216	750.738	1650	910.324	1576.25	1380	1910	253.389	1300	2630	184.581	1010	337.897	325.065	88.9037	789.07	967.427	5210	2080	715	2020	920.625	407.478	2670	2700	95.4785	108.013	3497.1	4936.2	3493.3	2177.54	2877.1	1428.9	2092.3	11064	580.703	4434.9	7381.9	3338.9	1165.6
21.25	1150	523.408	218.359	558.853	2850	572.708	1300	1040	1530	387.046	729.248	1610	905.321	1510	1440	1950	252.647	1300	2760	173.208	1000	374.228	311.314	115.702	703.251	974.061	5270	2160	764.758	1940	1030	433.763	2733.22	2620	121.806	148.404	3376.8	4571.2	3459.8	2195	2730.1	1467.5	2090.2	10824	550.388	4174.9	7244.1	3103.3	1058.5
21.5	1090	530.809	194.768	656.813	3080	675.414	1370.34	1080	1370	355.242	712.136	1620	852.918	1333.75	1460	1990	298.229	1190	2920	161.192	1080	391.547	311.563	123.463	632.05	1010	5320	2010.12	740.587	1800	1280	455.385	2630	2480	114.543	163.979	3108	4400.9	3458.3	2112	2594.9	1490.5	2218.5	10594	539.521	3897.16	6868.5	2994.7	937.716
21.75	1120	608.307	210.512	617.229	3260	714.214	1310	1100	1420	315.761	727.446	1580	816.698	1260.96	1500	1926.19	286.471	1110	3040	177.197	1140	372.161	303.043	100.658	633.74	1050	5310	1970	760.529	1776.15	1510	473.241	2440	2340	126.29	175.552	3055.8	4286	3264.8	1921.08	2454.2	1478.6	2167	10396	601.923	3609.86	6958.2	2782.04	932.589
22	1130	549.983	191.297	674.916	3230	742.461	1310	1130	1330	305.718	810.837	1620	798.623	1170	1480	1920	314.478	1050	3190	167.347	1180	385.747	344.162	97	642.345	1120	5340	2010	830.361	1820	1617.47	491.832	2424.71	2270	117.247	137.197	2897.4	3554.5	3026.9	1911.05	2307.78	1513.4	2177.8	10479	698.919	3562.7	6975.5	2656.8	847.628
22.25	1150	596.481	195.68	670.221	3100	859.261	1310	1050	1150	296.14	843.956	1790	804.396	1111.33	1570	1930	291.379	1030	3340	166.492	1140	385.558	352.234	71.6335	656.158	1055.91	5330	2090	827.168	1767.81	1840	467.198	2340	2270	114.941	129.445	2762.5	2958.5	3000.6	1841.6	2228.7	1464.3	2233.8	10313	608.689	3625.36	6900.7	2553.7	795.046
22.5	1130	624.423	153.189	677.949	3160	866.753	1270	1070	1130	326.9	811.606	1778.03	815.268	1040	1600	1858.16	302.621	919.673	3310	177.208	1060	413.864	256.22	92.6584	604.982	1070	4960	2210	826.894	1730	1910	485.909	2190	2250	103.938	143.679	2637.6	2872.9	2990.2	1798.83	2168.88	1524.6	2151.11	10425	523.44	3509.4	6726.5	2320.9	817.628
22.75	1100	606.416	141.882	702.72	3230	859.841	1300	1010	1120	269.194	897.139	1660	768.353	918.116	1471.8	1840	328.053	839.34	2910	149.111	1150	413.853	300.797	129.752	582.026	1070	4620	2410	813.203	1580	1980	526.899	1965.68	2170	114.858	130.047	2414.3	2708.3	2884.7	1701.9	2074.7	1512.6	1996.1	10270	593.852	3438.3	6448.3	2178.1	773.287
23	1220	622.109	194.506	686.662	3043.28	871.546	1370	900.17	1100	255.553	958.861	1560	717.273	905.733	1500	1980	321.469	769.384	2300	156.897	1277.98	398.364	277.394	125.205	569.591	1150	4470	2560	769.887	1550	2070	510.992	1810.38	2140	118.091	145.342	2302.6	2747.1	2606.1	1686.5	1980.8	1401.1	2045.6	9796	594.034	3222.9	6046.2	2093.7	778.741
23.25	1230	596.963	237.842	698.974	2760	863.386	1290	898.371	1110	248.994	969.412	1530	721.423	960.574	1570	2210	357.285	882.537	2100	138.208	1330	410.128	289.019	136.171	562.778	1100	4360	2610	749.397	1470	2070	451.435	1750	2280	128.414	126.275	2186.5	2859.1	2395.6	1695.08	1925.03	1349.4	2089.62	9691.9	618.474	3041.5	5870.3	2071	765.599
23.5	1210	686.637	209.156	788.04	2610	887.481	1290	898.074	1030	290.952	949.17	1582.57	642.075	846.754	1570	2390	364.437	915.752	2110	126.675	1430	391.683	346.152	134.528	571.067	1040	4138.5	2660	729.197	1460	2130	436.063	1660	2250	90.4328	142.951	2207.9	2834.5	2473.6	1635.98	1780.6	1411.5	2102.9	9607.4	547.541	3048.1	5610.6	2089	704.574
23.75	1150	794.491	181.266	810.886	2590	895.088	1240	813.139	1060	368.618	903.639	1660	682.336	841.458	1570	2410	342.379	911.977	2090	168.75	1500	422.672	389.705	132.317	565.611	1115.47	4080	2800	715.387	1400	2150	497.802	1544.86	2270	87.3064	156.772	2133.8	2914.9	2263.3	1665.46	1751.1	1489.6	2147.4	9686.8	649.909	3124.3	5486.2	1951.9	688.989
24	1090	819.307	180.297	863.434	2430	903.539	1250	794.67	983.484	294.801	821.633	1650	751.524	766.307	1622.11	2390	375.309	915.187	1920	160.378	1440	422.031	350.594	157.472	569.716	1174.31	3980	2880	734.374	1340	2150	475.719	1374.13	2310	112.051	155.99	1958	3001.4	2253.5	1664	1798.07	1468.9	2145.8	9413.96	624.297	3279.8	5314.1	1878.4	688.11
24.25	1150	785.431	164.66	928.797	2402.76	929.308	1290	789.08	1030	281.613	870.925	1650	895.307	730.757	1620	2560	382.674	975.852	1790	113.206	1500	512.644	316.855	143.848	525.269	1180	3750	2990	773.984	1260	2150	528.354	1330	2330	107.465	145.503	1983.8	3017.6	2232.1	1682.66	1796.2	1525.8	1960.3	9302.4	611.115	3257.2	5142.5	1727.1	697.085
24.5	1120	690.79	171.585	897.231	2260	919.807	1260	761.998	970.179	301.735	902.718	1680	967.539	767.939	1700	2810	440.662	937.33	1830	137.333	1570	465.219	386.925	127.798	525.444	1130	3670	3090	683.461	1230	2240	581.98	1260	2350	99.6505	129.785	1810.6	2789.6	2212.9	1795.41	1761	1481.7	1886.4	9166.5	587.608	3224.5	4900.2	1666.5	682.333
24.75	1060	655.18	193.085	905.368	2130	864.132	1150	687.323	905.865	249.527	833.201	1700	1150	702.786	1690	3060	427.63	886.317	1869.21	195.22	1560	489.05	402.036	62.0373	310.988	803.159	3030	2900	491.048	942.213	1951.38	377.844	884.588	2081.61	34.1586	69.2329	1745.3	2582.6	2135.8	1725.38	1834.9	1507.3	1791.5	9220.2	635.053	3232.3	4614.5	1692.8	707.67
25	1010	595.043	200.892	941.138	2130	869.807	1130	715.286	819.391	225.453	925.01	1720	1330	728.884	1580	2950	401.181	885.404	1860	125.583	1600	491.225	364.783	62.736	274.702	861.665	2800	2830	513.484	927.216	1960	365.733	751.16	1970	36.1048	76.8469	1643.1	2494	1933.5	1805.64	1618.2	1665.1	1635.7	9004.4	615.034	3066.1	4287.7	1596.1	714.915
25.25	985.023	575.627	176.531	912.59	2110	996.39	1170	739.245	800.929	146.504	875.884	1730	1440	721.082	1620.8	2990	341.575	899.222	1790	131.483	1526.86	479.392	437.686	157.264	433.953	1090	3140	2860	658.371	1260	2120	531.204	1012.7	2100	138.075	182.818	1597.9	2550.4	1757.4	1661.02	1689.3	1670.7	1377.9	8561.1	514.526	2913.8	4115	1555.7	731.837
25.5	854.01	639.444	155.334	1010	1970.44	986.298	1190	756.722	832.176	158.467	589.037	1670	1540	674.839	1590	2800.36	347.171	819.45	1740	137.308	1510	458.3	458.969	129.186	340.55	1030	3170	2840	658.736	1340	1980	465.656	1051.48	2098.35	115.081	119.3	1599.7	2758.5	1802.8	1726.97	1727.5	1603.6	1293.1	8409	521.866	2795	4022.6	1382	740.021
25.75	685.199	708.875	161.981	1030	1900	936.119	1160	729.025	718.529	179.085	561.425	1620	1550	614.003	1590	2700	335.836	721.414	1650	108.183	1440	493.978	560.792	124.189	358.626	1030	3070	3070	647.068	1400	1900	503.848	1179.71	2050	84.1801	114.155	1569.1	3021.3	1759.1	1864.97	1626.6	1663.3	1433.33	8692.13	540.431	2814.5	4060.9	1361.2	657.319
26	708.633	865.91	178.396	1090	1730	940.129	1171.77	742.088	688.792	204.177	619.106	1630	1520	668.124	1580	2680	279.597	690.747	1660	128.197	1410	519.894	581.002	105.748	387.664	1030	3030	3130	702.868	1480	1920	668.334	1222.12	2060	102.634	117.177	1511.7	4616.9	1760	1863.8	1606.7	1661.1	1458.1	8526.5	489.856	2745.7	3854.1	1212.4	757.298
26.25	667.725	846.092	196.6	1272.06	1630	956.515	1160	761.076	681.458	241.9	722.639	1430	1590	597.622	1540	2400	267.428	701.187	1711.91	150.2	1350	495.8	533.932	156.401	440.237	1090	3015.07	3060	739.781	1580	1990	739.377	1151.03	2060	118.925	160.95	1461	4849.9	1738.2	1738.75	1622.4	1704.2	1280.9	8204.9	385.947	2563.7	3727.6	1158.9	700.145
26.5	658.763	861.017	161.542	1420	1664.8	994.637	1121.8	799.811	691.641	234.162	753.235	1320	1620	623.077	1450	2450	263.64	640.928	1810	125.025	1200	480.783	520.667	144.224	440.983	992.734	2990	2970	699.971	1640	1920	778.951	1212.48	1810	114.36	133.808	1395.9	4854.9	1713.4	1755.17	1615.7	1707.9	1289.1	7993.5	381.206	2416.4	3669.2	1156.2	571.323
26.75	588.895	945.511	207.322	1330	1590	995.397	1000	805.17	713.558	250.598	907.656	1340	1620	568.823	1470	2610	250.558	620.343	1830	126.444	1160	507.922	480.036	120.683	408.211	924.98	2820	2890	643.51	1650	1820	830.583	1286.46	1768.97	102.344	143.555	1266.2	4755.6	1731.7	1724.43	1451.2	1718.8	1214.2	8073.8	442.163	2366.9	3529.6	1242.2	599.957
27	570.837	1080	186.857	1100	1570	1070	909.261	773.144	650.08	196.9	1040	1310	1580	541.746	1421.64	2770	194.345	609.844	1820	137.917	1070	512.922	423.162	152.379	350.912	885.68	2730	2840	611.332	1700	1840	915.7	1290	1710	107.309	146.544	1215	4735.5	1642.3	1722.57	1276.8	1833.92	1023.6	8021.7	451.335	2228.1	3503.9	1214.1	703.645
27.25	525.497	1020	159.544	950.8	1520	1020	922.744	735.758	639.801	150.513	1070	1250	1640	510.397	1370	2840	209.164	676.235	1770	115.211	980.844	459.742	414.423	170.18	346.064	837.534	2740	2930	596.906	1790	1720	945.796	1261.1	1670	73.2849	130.72	1208.8	4388.5	1532.3	1759.2	1275.3	1749.6	707.422	7824.7	421.718	2015.2	3445.8	1016.5	688.401
27.5	517.663	987.835	180.359	945.34	1520	1090	874.404	729.614	634.824	138.151	1189.05	1190	1690	558.741	1350	2920	231.754	791.668	1790	108.631	932.292	475.95	401.645	129.233	326.906	827.335	2730	3010	590.006	1679.44	1590	878.15	1310	1670	83.9328	122.282	1253.7	4144.7	1470.25	1737.37	1326.1	1749.22	549.646	7656.1	476.789	2083.1	3279.5	926.857	601.865
27.75	475.972	1060	184.205	1050	1540	1100	818.148	720.235	717.933	141.672	1380	1170	1660	692.989	1380	3060	247.486	829.637	1750	115.769	935.952	543.431	372.604	134.932	337.099	870.281	2860	3060	603.403	1780	1632.25	872.395	1389.54	1558.33	108.215	134.22	1156.3	4191.1	1424.7	1865.66	1200.3	1768.3	565.985	7782.8	544	2112	3366.1	1033.9	614.043
28	464.071	1040	214.097	1130	1500	1070	725.131	694.262	788.856	150.624	1470	1210	1600	645.283	1320	3050	255.613	784.179	1800	123.842	863.79	501.886	342.703	161.326	326.687	804.335	2900	3300	709.293	1900	1650	884.061	1375.47	1520	88.2876	132.775	1228.4	4053.4	1543.7	1856.08	1175	1789.5	610.148	7836.1	551.263	2155.3	3365.6	1035.8	606.209
28.25	464.235	942.564	201.066	1240	1400	970.708	678.663	609.909	714.484	105.746	1540	1210	1460	581.653	1190	2890	241.331	702.522	1707.97	107.831	810.536	471.783	280.756	154.196	292.003	745.87	2840	3190	926.642	1820	1680	890.613	1318.48	1526.67	74.8871	108.821	1063.9	3714	1592.8	1851.82	1193.1	1975.3	626.859	7915	629.823	2123.4	3384.3	896.148	578.181
28.5	424.694	939.758	152.992	1310	1300	975.034	661.199	575.063	748.776	128.143	1740	1100	1450	547.587	1090.09	2780	254.638	703.905	1690	109.908	812.997	483.992	259.389	185.18	330.582	749.371	2810	3210	967.819	1760	1700	765.549	1321.76	1700	86.9086	102.928	958.265	3439.9	1633.43	1918.09	1205.8	1877.1	557.103	7949.2	631.378	2111.25	3253.6	887.168	520.284
28.75	377.673	945.491	157.766	1430	1370	984.817	651.005	568.164	787.471	159.618	1720	1020	1390	543.884	1060	2720	314.055	740.238	1636.31	104.975	804.539	509.603	263.169	139.643	382.842	738.747	2770	3300	1040	1637.92	1670	688.03	1490	1780	113.936	115.093	980.047	3227.7	1523	1968.71	1174.7	1867.8	559.236	8028.1	598.115	2004.5	3186.65	934.967	523.248
29	391.5	942.513	145.467	1580	1319.56	1040	610.648	564.972	823.968	250.387	1740	984.741	1410	561.669	1030	2590	322.671	782.082	1560	137.803	781.698	475.397	240.597	186.183	307.196	749.468	2820	3185.5	1190	1630	1630	698.71	1545.19	1887.2	108.043	130.609	916.496	3127	1440.9	2007.2	1194.93	1799.8	582.726	7963.2	551.957	2092.7	3296.5	804.988	538.858
29.25	416.952	984.753	162.656	1720	1440	1190	615.443	597.144	847.708	271.906	1770	946.532	1412.84	557.312	1070	2380	298.954	875.028	1510	111.606	772.142	429.603	249.447	181.009	316.304	732.371	2860	3110	1290	1670	1720	669.676	1459.44	2080	85.6398	126.106	945.195	2964.1	1791	2060.6	1234.4	1810.5	571.734	8158.5	538.727	2159.9	3356.8	795.672	555.461
29.5	419.092	905.054	169.102	1740	1438.52	1320	562.522	584.387	841.571	289.658	1760	1030	1380	558.585	1061.51	2127.88	316.783	855.302	1440	105.15	717.847	469.339	236.232	196.581	259.146	665.215	2820	2890	1280	1620	1870	650.702	1496.64	2150	96.4758	121.234	937.245	2910	1916.4	2113.59	1189.8	1894.2	634.639	8420.3	508.153	2157.9	3420	789.75	584.486
29.75	411.199	914.71	149.303	1878.7	1332.8	1160	597.261	609.199	895.66	274.536	1840	1030	1350	520.198	1060	1870	369.536	885.995	1410	102	711.142	469.325	263.703	230.289	279.202	654.327	2740	3120	1359.83	1660	1840.85	646.018	1646.81	2140	89.7124	118.173	905.727	3085.9	2101	2151.9	1107.7	1799.4	666.772	8182.8	429.651	2118.6	3504.1	680.451	589.918
30	411.559	897.358	156.533	1930	1240	1090	605.857	636.479	925.33	249.752	1780	998.251	1330	523.804	1020	1700	374.553	811.854	1370	96.6389	737.234	458.339	263.406	221.516	275.161	593.765	2610	3000	1570	1570	1730	623.036	1577.52	2260	81.664	107.443	827.85	3058.1	2244.8	2325.94	1227.9	1855.9	659.97	8171.5	431.727	2234.6	3275.5	704.348	554.117
30.25	419.161	823.451	162.052	1910	1150	1120	589.384	669.449	896.875	247.712	1910	1010	1290	515.722	983.849	1580	413.693	875.442	1287.79	169.172	757.007	423.728	261.106	210.146	273.412	558.527	2560	2920	1740	1554.19	1670	601.968	1649.23	2390	112.758	129.015	789.554	2984	2180.8	2423.14	1269.6	1976.2	597.981	8344.2	489.947	2316.9	3099	665.287	528.17
30.5	377.477	846.047	147.017	1880	1050	1076.9	524.172	646.078	782.388	197.228	1810	861.173	1270	506.161	964.442	1517.44	426.36	806.212	1260	126.606	698.109	371.033	270.565	223.121	292.248	552.243	2430	2420	1840	1210	1630	1260	1748.23	2550	97.8172	124.915	718.955	2521.9	2302.4	2376.27	1205.8	1854.5	496.27	8478.1	430.416	2274.3	3050	614.484	553.383
30.75	332.518	882.983	163.84	1970	1020	1140	498.377	597.763	712.869	212.553	1730	925.095	1239.44	557.357	958.079	1308.12	454.297	747.749	1290	95.2306	667.38	407.483	245.498	239.565	230.734	560.238	2490	2500	1990	1185.77	1530	1220	1711.95	2510	106.914	123.129	712.588	3558.3	2277	2231.7	1061.93	1858.8	516.266	8537.7	341.493	2334.2	3011.9	686.693	594.546
31	314	813.556	140.739	2210	1037.44	1050	468.825	562.484	661.673	232.003	1630	862.421	1300	702.063	912.89	1140	441.937	630.471	1152.29	108.7	614.109	447.458	218.418	226.407	257.664	577.379	2590	2710	2040	1168.58	1470	1310	1831.43	2340	117.82	145.689	612.354	3546.9	2204.4	2099.5	1264.2	1910.4	560.833	8575.3	330.947	2412.2	3144	663.844	632.585
31.25	291.117	814.264	160.209	2270	1020	1162.76	452.433	530.723	676.766	260.69	1740	928.688	1240	696.185	920.778	1130	399.314	536.345	1150	103.686	623.692	391.356	224.819	196.711	220.018	587.34	2630	2767.41	2050	1120	1380	1220	1814.58	2450	105.196	132.705	633.46	3436.8	2545.6	2090.08	1250.8	1966.7	569.312	8458.8	391.847	2416.5	3248.6	586.594	603.571
31.5	316.536	871.176	140.672	2290	1030	1346.92	417.67	534.949	650.413	277.185	1770	932.855	1100	500.603	1030	1081.69	358.737	568.151	1070	78.0833	551.658	326.433	178.643	218.593	175.225	577.169	2800	2990	2070	1008.1	1240	1150	1932.08	2440	97.0215	112.922	614.479	3323.7	2598.5	2149.5	1183.9	1974.4	496.555	8070.7	317.656	2490.3	3262	504.971	542.745
31.75	346.253	877.569	143.025	2320	1000	1470	406.143	542.223	660.173	354.402	1780	981.897	1150	474.46	1020	1100	416.645	544.821	1040	78.2333	556.773	340.253	170.558	193.13	204.044	528.821	2770	3260	2140	1053.54	1250	1240	2120	2390	79.336	101.734	579.515	3525.8	2602.06	2539.1	1150.9	1892.7	489.57	7930.21	351.483	2545.6	3167.8	487.357	543.865
32	334.513	854.609	167.369	2230	1020	1639.42	462.798	526.844	786.587	389.578	1950	1110	1280	553.143	1010	1113.34	479.486	584.57	1120	81.0306	679.149	410.047	242.44	235.264	202.757	548.841	2790	3350	2110	1008.62	1170	1220	2025.4	2400	107.513	112.213	573.838	3524.7	2701.5	2888.5	1256.9	1933.12	474.966	8136.3	366.904	2430.4	3013.6	549.34	510.84
32.25	320.301	905.918	177.608	2130	1013.32	1750	432.633	523.99	800.186	433.786	2050	1082.59	1250	566.191	1030	1136.52	489.744	571.32	1070	120.692	756.607	408.833	235.584	268.003	202.286	486.931	2840	3260	2260	924.197	1020	1220	1900	2430	96.2823	102.388	494.504	3499.36	2672.9	2860.2	1197	1965.6	529.03	8293.4	358.249	2525.2	2836.6	599.328	478.979
32.5	355.064	898.234	169.004	1950	1020	1910	423.426	549.22	777.064	476.216	2020	1160	1270	528.095	964.123	1170	477.804	570.356	1100	113.661	794.891	356.503	241.966	309.612	176.006	457.419	3024.5	3540	2279.96	964.638	982.016	1170	2002.85	2340	91.1909	99.5326	568.203	3325.42	2589.3	2821.1	1192.4	1978	543.183	8448.4	331.01	2633.73	2811.9	530.766	445.933
32.75	362.503	869.635	179.108	1897.43	1050	1982.64	428.128	510.939	742.817	479.795	1980	1180	1340	547.286	922.294	1131.76	482.778	544.051	1060	85.75	811.041	408.058	207.889	346.478	188.769	445.207	3173.49	3580	2260	890.2	1000	1260	2120	2380	114.667	115.793	479.521	3119.7	2654.8	2621.5	1159.4	1834.8	536.886	8283.1	325.593	2655.8	2780	530.238	325.085
33	366.365	873.914	180.295	1900	1050	1900	462.631	484.816	703.083	545.795	1890	1140	1330	574.675	945.384	1130	486.331	543.046	1020	104.919	832.63	439.497	220.589	308.298	222.096	388.156	3010	3620	2298.81	830.24	1015.06	1290	2018.54	2380	109.323	115.694	530.713	3120.3	2555.5	2650.3	1192.2	1788.4	475.768	8104.8	371.445	2596.6	2932.3	580.578	369.075
33.25	339.069	782.058	157.056	1750	1010	1840	419.857	416.551	543.503	588.829	1860	1050	1200	552.241	846.647	1020	454.551	461.964	929.323	90.1	805.441	431.781	206.22	287.348	252.576	416.916	2950	3750	2410	793.612	1059.54	1360	1989.44	2310	127.403	102.853	591.075	3156.36	2584	2696.01	1206	1818	474.046	8191.4	427.024	2641.98	3066.3	583.16	408.11
33.5	353.857	757.53	125.234	1680	1000	1790	398.168	430.252	476.926	604.852	1800	981.936	1130	515.598	776.419	1070	461.005	395.747	931.363	101.986	841.827	394.539	193.336	317.314	181.506	397.294	2970	3660	2390	761.653	981.987	1360	1990.71	2280	95.6371	105.502	608.437	3084.5	2518.38	2573	1285.9	1774.97	451.973	8279.6	380.732	2679.6	3079.6	490.258	342.844
33.75	370.352	814.268	103.979	1660	1040	1760	434.01	492.033	450.154	644.726	1740	918.816	1200	551.532	799.215	996.191	475.348	355.693	925.998	90.2111	750.959	391.445	190.039	251.932	122.81	335.757	2960	3580	2360	717.655	850.126	1362.23	1890.45	2250	84.7419	83.5244	602.058	3010.6	2713.9	2520.23	1290.5	1815.9	453.316	8156.5	323.895	2831.2	3032.5	505.844	374.553
34	354.263	805.558	123.288	1670	1080	1820	425.249	485.318	453.003	650.971	1770	882.735	1230	555.037	849.11	932.78	513.268	390.176	959.281	89.4444	747.478	419.256	186.836	247.494	160.29	340.857	3000	3610	2460	717.442	804.097	1430	1986.51	2220	82.9194	97.07	540.752	2968.3	2661.9	2360.84	1248.1	1740.3	505.574	8051.1	275.617	2775.8	3026.6	464.119	363.762
34.25	364.926	834.088	130.734	1660	1090	1890	386.426	532.521	448.49	646.345	1680	900.769	1240	584.743	776.432	926.461	575.741	376.875	962.449	119.994	769.824	415.164	224.254	241.301	228.88	366.872	3090	3679.66	2640	713.025	799.594	1490	2190	2220	124.156	145.932	507.198	2825	2466.9	2372.3	1167.9	1768.5	488.338	8278	256.498	2763.4	2917.5	437.303	388.557
34.5	358.602	855.247	123.751	1660	1110	1960	337.406	510.202	408.5	606.125	1650	973.799	1200	496.831	762.453	971.031	552.261	353.808	883.537	124	790.292	452.769	209.036	236.146	202.535	306.586	3080	3810	2710	790.88	762.081	1560	2180	2060	93.2312	149.619	558.337	2751.3	2500.1	2353.7	1090.4	1659.4	425.639	8513.8	239.885	2886.8	2999.85	507.049	463.957
34.75	341.724	880.337	136.961	1550	1170	1950	323.86	535.291	377.667	619.419	1610	975.058	1250	477.831	808.148	985.147	652.705	351.146	875.749	118.514	745.414	428.978	202.713	237.14	196.664	398.389	2993.98	4160	2700	771.798	862.823	1580	2199.64	1980	120.363	128.233	534.964	2704.1	2267.4	2267.66	1079.5	1620.7	375.787	8516.7	264.809	2769	3064.6	512.947	384.433
35	351.472	885.369	182.577	1470	1320	2030	365.554	529.376	383.734	633.949	1670	865.262	1360	533.738	858.731	941.225	723.802	316.599	860.749	134.167	637.159	494.439	206.626	254.997	229.962	479.481	2930	4450	2790	734.957	861.326	1630	2180	1920	153.868	150.907	497.379	2600.2	2128.44	2437.96	1024.2	1618.5	377.833	8745.2	214.689	2689.3	3072.5	461.361	385.543
35.25	306.043	852.414	213.392	1550	1270	2040	353.431	597.202	391.609	670.718	1720	800.011	1320	514.021	817.696	933.759	774.522	288.552	897.502	123.369	623.566	492.133	192.179	212.82	209.471	424.657	2830	4520	2760	737.822	764.203	1680	2138.46	1780	147.694	134.883	514.379	2634.4	2119.62	2613.9	1121	1729.9	387.715	8988	217.679	2667	3062.5	469.34	484.911
35.5	304.668	877.12	216.012	1560	1240	2020	353.643	557.361	343.897	640.738	1710	757.961	1290	512.188	680.954	876.333	784.684	290.537	837.949	104.917	665.312	440.692	166.056	214.329	241.038	389.271	2650	4540	2910	753.582	727.965	1730	2217.74	1720	119.441	143.528	502.167	2518	2113	2694.3	1159.3	1760.7	434.833	9514.3	255.048	2651.5	3006.3	432.59	512.156
35.75	352.531	965.191	242.156	1560	1230	2010	356.404	557.149	337.798	592.989	1640	729.203	1260	539.352	740.591	861.563	858.017	248.2	867.03	113.886	662.292	471.242	179.519	240.068	225.637	381.627	2540	4670	3070	761.545	863.297	1770	2200	1740	144.191	145.448	496.911	2519.4	2069	2625.12	1122.2	1766.7	455.7	10219	256.885	2627.7	2972	438.242	440.954
36	340.98	986.24	286.014	1530	1240	1940	300.468	573.854	336.051	591.715	1500	751.373	1290	468.238	775.09	795.857	816.42	268.867	970.498	103.611	700.4	443.419	165.133	220.46	179.769	357.179	2400	4470	3140	694.303	762.787	1820	2105.12	1510	80.9677	114.026	530.301	2482.2	1981.2	2651.77	1159.8	1644.05	428.015	10452	300.062	2681.4	2967.9	472.283	362.748
36.25	330.469	984.369	282.959	1460	1250	1980	297.113	573.97	318.151	596.137	1540	831.738	1160	394.878	761.821	745.819	783.461	272.88	934.646	123.719	646.383	398.272	191.244	168.814	178.374	324.12	2470	4650	3450	632.663	754.113	1984.77	2190	1420	99.1237	124.981	485.435	2271.2	1921.7	2548.5	1097.8	1592.45	405.369	10114	277.273	2680	3016.8	372.697	437.869
36.5	316.311	991.65	270.334	1420	1330	1832.74	283.663	607.42	299.962	644.174	1700	886.529	1040	356.669	817.258	739.843	925.807	281.44	929.695	130.711	588.692	404.358	185.476	192.27	222.05	404.136	2670	4580	3770	708.783	840.381	2210	2390	1530	147.379	120.811	501.791	2267.9	1909.07	2534.18	1091.97	1510.05	375.574	9674.6	318.928	2628.52	2982.8	376.139	410.401
36.75	301.301	993.107	287.861	1410	1300	1840	282.079	615.285	293.968	678.792	1940	848.454	1050	402.32	705.292	772.116	870.891	285.371	977.844	96.175	605.614	377.708	160.519	177.146	204.468	394.358	2620	4540	3766.08	630.327	920.058	2200	2380	1510	163.796	119.381	525.396	2061.6	1905.1	2275.5	1167.3	1447.9	331.688	9715.5	337.871	2564.9	3286.6	359.045	371.635
37	327.528	958.506	347.058	1410	1220	1800	313.786	666.775	289.151	709.912	2020	903.671	978.241	392.177	764.21	795.259	871.49	257.78	939.491	102.611	647.539	388.156	156.457	174.174	202.956	375.698	2670	4460	3870	574.73	840.287	2320	2276.08	1390	163.067	182.101	424.774	2021.1	1805.3	2078.41	1163.6	1387.5	294.578	9938.5	307.081	2491.8	3245.1	330.102	413.727
37.25	331.112	952.706	409.322	1350	1168.84	1811.8	281.458	682.902	309.141	769.795	1970	560.836	1020	398.505	781.885	741.041	829.239	217.967	930.756	120.397	713.244	392.247	158.331	212.41	237.14	336.128	2764.52	4080	4080	592.975	775.606	2420	2498.68	1349.83	138.134	159.834	475.393	2025.02	1950.4	2154.05	1241.2	1366.3	360.989	9930.2	330.885	2331.7	3255.3	341.127	477.269
37.5	316.995	891.242	375.407	1276	1180	1750	277.522	713.002	318.08	756.034	2120	435.429	973.039	461.146	713.427	687.225	822.423	270.366	966.402	138.97	594.424	366.333	139.754	165.41	234.026	343.189	2810	4200	4120	614.71	822.103	2520	2410	1390	134.653	164.819	447.003	1944.3	1969.81	2190.2	1407.1	1391.5	350.403	9985.7	376.632	2393.3	3277.4	367.057	448.227
37.75	294.219	847.298	436.386	1280	1270	1704.76	259.855	746.639	360.875	783.815	1930	390.457	948.988	411.167	732.294	651.447	838.449	265.466	964.251	105.9	600.468	348.631	152.812	155.394	219.886	383.407	2940	4340	4060	553.447	905.071	2630	2390	1393.8	160.309	187.888	447.237	1827	1802	2256.8	1374.3	1310.9	378.627	9916.9	419.938	2332.4	3410.4	295.562	465.957
38	317.092	872.17	436.722	1250	1310	1670	239.069	697.896	310.561	767.886	1620	376.777	924.901	382.833	712.921	669.92	700.316	240.87	958.258	93.4694	611.003	341.978	155.249	143.469	197.123	385.578	2920	4910	4120	553.952	846.345	2630	2510	1270	158.712	184.697	344.451	1664.1	1503.8	1947.14	1344.2	1186.5	266.099	9728.2	320.273	2184.3	3336.7	246.266	338.908
38.25	293.538	794.125	378.305	1140	1240	1489.1	249.621	706.288	222.596	775.245	1370	259.529	862.208	314.108	616.217	590.558	633.435	185.284	866.367	71.8472	550.214	301.108	130.372	155.354	203.178	397.059	2780	4820	3990	607.22	869.523	2710	2450	1260	166.465	197.116	301.981	1707.2	1421.2	1997.56	1369.4	1136.1	275.247	9696.8	290.177	2101.52	3250	198.996	406.138
38.5	279.839	732.388	413.961	1110	1230	1390	234.601	749.98	252.965	806.989	1210	225.086	856.819	299.19	592.12	574.35	683.043	203.783	848.333	97.2306	497.366	311.753	133.084	145.155	228.243	445.115	3070	4580	4360	612.043	905.552	2060	1360	166.72	182.772	182.772	401.019	1787.5	1544.2	2070.27	1440.5	1254	345.992	9596.6	402.459	2221.1	3427.9	257.938	463.677
38.75	316.214	739.185	439.627	1080	1250	1260	268	760.588	331.792	821.017	1232.07	310.24	902.879	297.439	666.734	540.589	671.343	201.734	846.567	117.139	547.156	277.803	137.147	132.752	225.801	466.76	3040	4350	4220	554.49	987.429	1740	1270	177.664	174.171	174.171	397.379	1623.1	1490.9	2054.3	1407.6	1179.4	318.133	9255.7	383.182	2252.7	3588.3	270.324	410.766
39	317.566	743.264	406.884	1110	1323.12	1120	276.916	758.285	280.199	837.225	1343.83	330.337	923.179	360.265	625.297	567.278	652.691	246.949	811.958	100.981	534.064	363.9	145.116	123.988	209.249	465.164	3019.47	4276.38	4120	510.288	1010	2030	1150	182.578	185.463	185.463	349.195	1469.2	1517.7	1902.2	1299.8	1025.5	306.521	9082.4	289.23	1977.6	3399.7	261.57	376.557
39.25	380.176	745.498	416.697	1175.65	1430	1190	296.015	783.565	281.006	903.299	1420	297.259	870.034	396.188	586.933	682.386	626.792	217.79	789.084	136.845	542.041	315.419	151.246	135.609	252.725	417.013	3000	4450	4100	524.048	952.494	2041.6	1180	187.731	179.788	179.788	323.758	1479.2	1462.1	1851.67	1444.4	1048.3	274.798	9149.7	290.474	2034.4	3365.6	314.033	428.408
39.5	297.403	759.519	432.795	1068.99	1476.24	1270	246.522	800.783	281.923	936.479	1540	340.006	876.13	365	564.99	609.71	538.517	228.146	769.488	108.297	524.173	360.781	150.534	132.028	253.69	376.596	2986.22	4390	4130	491.353	999.061	2180	1119.94	156.93	178.555	178.555	352.577	1573.9	1530.5	1788.77	1509.1	1211.9	370.243	9416.5	336.612	2099.3	3402.9	360.094	459.397
39.75	332.23	816.775	439.006	1040	1580	1130	256.665	816.702	306.41	919.86	1680	351.93	869.978	333.923	511.391	551.321	500.529	285.453	737.914	84.9222	519.878	321.494	165.874	109.91	289.538	408.44	2940	4540	4310	510.798	1090	2070	1120	169.573	182.252	182.252	349.209	1525.8	1564.6	1872.94	1369.6	1221.2	282.593	9279.8	303.689	1836.7	3419.6	264.533	414.34
40	293.75	915.768	422.143	980.438	1460	1120	240.938	763.369	270.385	927.766	1800	355.894	879.326	368.159	487.243	539.795	487.558	226.248	690.942	100.219	599.125	243.114	155.582	106.559	252.737	390.783	2900	4440	4400	497.14	1120	2040	1180	180.925	164.207	164.207	346.34	1463.6	1653.1	1851.36	1410.4	1238.5	301.532	9031.7	335.359	1859.8	3433.2	319.693	361.702
40.25	278.551	866.217	386.12	930.744	1300	1140	229.586	790.129	245.801	869.424	1680	329.747	837.312	387.762	501.166	535.014	437.432	185.798	678.6	110.797	607.952	249.936	144.737	143.065	215.082	402.427	2957.25	4510	4610	562.45	1170	2040	1170	182.556	168.285	168.285	334.604	1576.7	1816.25	1875.28	1599.6	1328.1	349.935	9122.9	473.014	1917.44	3489	373.84	385.518
40.5	276.01	798.974	404.745	896.068	1240	1063.28	247.062	797.094	222.545	846.627	1730	314.251	827.043	377.839	538.813	556.995	430.995	207.082	679.561	90.8278	533.963	276.714	153.848	151.944	210.827	394.967	3090	4500	4720	576.107	1109.67	1990	1200	197.702	167.607	167.607	341.902	1549.3	1630.6	1883.62	1707.7	1140.8	333.114	9157.6	471.818	1852.19	3419.1	284.832	386.571
40.75	314.681	695.517	421.021	935.382	1247.6	1120	272.234	788.182	233.298	942.288	1780	384.451	839.807	378.127	543.755	540.379	432.872	218.343	594.293	109.556	530.539	306.578	174.698	135.602	242.096	421.455	3080	4270	4820	526.097	1140	1970	1240	281.675	179.542	179.542	326.688	1409.7	1685	1865.55	1620.7	1116.67	336.19	9231.7	411.402	1876.8	3352.6	347.078	367.578
41	297.931	650.697	400.898	895.016	1365.4	1110	248.234	765.601	218.179	975.618	1780	366.139	820.57	371.41	538.148	568.778	424.389	200.765	551.142	117.067	563.627	243.808	148.882	171.255	261.073	410.575	2960	4110	4820	511.275	1040	1930	1210	267.642	199.324	199.324	331	1422.8	1792.5	1748.32	1762.3	1153.9	393.399	9588.3	323.038	1763	3195.5	424.271	331.454
41.25	296.75	559.157	399.382	886.392	1370	1043	243.025	794.414	209.487	908.86	1750	294.368	851.713	323.299	518.747	604.075	403.181	242.302	602.081	131.517	536.644	218.733	122.618	134.401	272.409	379.662	2920	4050	4900	549.095	1010	1870	1190	265.057	198.321	198.321	300.588	1339.2	1740.1	1860.51	1843.4	1245.2	359.897	9822.6	297.072	1828.7	3303.2	404.459	297.645
41.5	277.11	490.461	410.224	929.084	1360	1020	242.281	767.109	235.747	863.393	1610	266.538	884.068	339.153	490.857	598.715	431.283	232.905	574.067	137.614	541.2	220.664	135.014	117.752	257.436	353.286	3000	4080	5040	550.205	1060	1870	1070	304.852	187.56	187.56	320.368	1365.3	1830.1	1872.79	1841.7	1274.3	397.373	9725.6	333.321	1854	3258.3	382.75	324.411
41.75	257.753	424.687	426.979	878.173	1320	1100	271.586	827.538	195.91	918.63	1660	315.797	867.56	375.545	514.079	594.531	437.78	238.662	607.463	97.5833	578.597	231.736	172.391	112.382	197.535	378.292	3183.5	4020	5190	508.928	980.2	1840	1060	340.019	175.046	175.046	301.164	1392.4	1761	1855.7	1858.6	1118.7	360.3	9496.1	221.67	1689.6	3105.9	382.238	286.493
42	297.482	361.631	446.923	880.634	1410	1070	288.153	858.477	181.535	1040	1800	344.067	866.014	368.257	545.742	613.121	442.645	280.795	594.091	103.564	590.163	245.475	190.285	118.096	192.88	363.568	3050	4070.97	5410	481.373	903.061	1880	1140	272.011	137.805	137.805	263.031	1258.3	1622.1	1846.07	1868.9	1128.3	350.563	9202.3	225.589	1684.9	3150.5	319.549	356.638
42.25	312.117	406.125	418.521	874.177	1560	1010	266.288	813.142	184.196	940.473	1880	377.184	906.312	388.254	452.435	671.217	384.848	292.11	510.26	121.311	552.359	245.817	176.483	103.919	225.187	284.345	2980	4180	5250	537.945	887.913	1900	1160	336.567	156.322	156.322	282.49	1222.3	1485.2	1934.43	1943.1	1094.3	338.878	8930.2	325.488	1685.9	3075.1	313.84	372.826
42.5	336.288	445.356	425.664	826.347	1470	997.983	261.042	868.72	184.199	929.909	1800	349.356	883.826	392.685	472.01	631.321	385.945	253.304	489.637	112.036	519.393	259.278	196.486	126.342	285.977	366.491	3090	4420	4350	536.298	821.932	1880	1128.47	344.495	191.78	191.78	266.875	1137	1391.93	1894.33	1914.4	1020	332.677	8686.7	257.019	1586.3	2931.4	323.594	401.606
42.75	322.714	433.79	395.205	830.45	1460	998.38	260.219	938.204	184.231	994.125	1670	351.17	880.696	377.09	518.419	546.283	399.329	272.926	487.791	105.253	594.048	252.095	170.833	115.606	302.746	331.946	3230	4370	4400	602.475	703.564	1940	1090	324.551	184.023	184.023	275.863	1211.1	1465.6	1881.59	1936.6	1071	301.506	8616.3	230.617	1458.5	2950.7	307.975	330.848
43	341.304	467.17	375.311	778.487	1370	1030	235.983	961.869	175.051	963.481	1630	361.56	934.717	394.357	496.041	534.374	376.998	315.995	462.588	104.044	521.461	215.194	138.766	108.773	304.947	281.153	3210	4380	4450	614.11	775.926	2040	1081.97	364.884	205.64	205.64	198.036	1244.9	1321.7	1806.6	1770.7	1032.25	212.278	8533.1	191.703	1227.2	2738.9	251.766	256.55
43.25	306.255	483.661	411.956	758.683	1340	966.936	230.458	968.245	148.804	911.402	1500	375.808	907.973	346.37	515.598	484.176	390.101	321.908	511.358	97.6083	537.02	214.922	165.684	102.957	234.003	267.501	3040	4290	4566.46	506.923	716.829	1960	1020	340.844	156.506	156.506	206.805	1148.9	1283.3	1819.3	1721.7	1047.4	288.106	8775	143.612	1257.04	2845.4	285.602	251.521
43.5	332.038	482.957	368.533	735.259	1300	918.071	226.106	927.166	150.045	824.06	1420	390.047	896.184	354.317	507.877	464.058	348.437	340.077	542.886	105.175	555.454	259.078	162.679	89.0559	196.857	248.166	2933	4290	4700	428.69	601.584	1870	977.596	283.333	124.728	124.728	275.802	1238.6	1281.5	1930.26	1949	1218	354.49	8926.9	214.364	1318.4	2964.6	388.848	344.684
43.75	309.857	476.109	347.073	673.548	1200	869.488	225.69	822.692	156.798	790.239	1300	398.189	806.643	279.656	561.338	413.181	363.667	330.187	478.256	114.744	517.092	279.214	127.824	82.1553	187.155	235.049	2900	4450	4740	481.447	676.742	1880	1073.15	324.422	136.855	136.855	292.273	1357.9	1294.4	1912.13	1927.8	1281.1	387.236	9001.1	212.234	1162.96	2877.7	419.131	307.152
44	321.505	524.513	357.365	719.622	1190	874.529	211.897	837.316	170.125	777.61	1330	384.078	890.775	305.68	488.622	402.481	374.234	350.123	487.419	107.058	520.976	241.717	158.014	111.867	205.105	233.361	3010	4420	4651.81	547.09	726.61	1950	1140	378.815	169.204	169.204	284.71	1407.2	1286.4	1796.01	1863.6	1297	362.916	8979.2	233.737	1045.4	2865.5	380.357	301.816
44.25	341.755	565.534	332.025	759.173	1230	957.109	244.67	900.202	155.689	770.097	1460	450.457	1010	350.122	545.609	411.06	459.882	398.629	569.214	103.942	589.156	286.772	131.49	92.8447	223.304	275.647	3120	4370	4600	607.335	741.719	1930	1100	311.753	205.388	205.388	291.145	1301.5	1180.1	1734.81	1839.5	1192.4	332.605	8905.5	252.971	901.513	2844.9	355.893	306.975
44.5	320.247	568.53	350.45	741.235	1160	1030	281.542	894.212	148.737	761.724	1450	513.465	911.172	315.981	537.197	414.855	439.065	423.875	534.549	128.797	528.59	267.555	136.645	114.792	200.132	314.2	3090	4180	4690	575.602	722.732	2040	1200	357.914	182.665	182.665	250.549	1316.94	1053.5	1657.89	1790.2	1182.38	337.852	8714.3	190.641	918.163	2800.5	272.25	318.156
44.75	301.73	549.468	341.158	698.66	1222.16	961.447	274.675	874.465	149.962	741.547	1341.38	547.844	923.039	296.548	532.407	382.739	361.754	386.578	488.542	104.314	531.491	203.711	144.947	146.301	195.216	313.072	3080	3940	4610	581.86	810.461	2100	1190	377.734	180.432	180.432	290.159	1300.8	936.634	1652.64	1851.5	1116	331.916	8463.8	200.569	867.437	2845.3	283.193	321.379
45	244.5	500.069	293.469	661.688	1140	864.207	213.919	826.729	115.282	647.031	1220	457.616	833.901	229.738	432.105	253.701	301.442	347.463	429.363	81.1861	480.312	161.714	103.838	152.112	198.427	315.466	3103.78	3610	4640	620.597	771.4	2210	1240	444.022	222.58	222.58	279.053	1252.2	920.463	1617.38	1918.3	1205	351.183	8160.5	202.852	850.935	2760.1	356.34	301.734
45.25	230.426	544.258	287.486	672.648	1130	900.264	255.19	834.876	120.096	669.912	1300	522.184	853.466	261.079	395.008	259.896	303.645	397.261	423.9	76.6528	488.075	176.586	132.056	163.118	192.839	238.839	3060	3170	4500	630.428	714.345	2140	1310	464.618	221.808	221.808	251.482	1351.3	1007.6	1618.92	1941.2	1218.9	353.297	8241.5	193.541	890.878	2737.9	304.992	282.773
45.5	284.372	619.324	333.761	803.534	1340	1050	336.608	862.95	168.974	801.308	1480	529.691	977.428	315.823	469.624	343.613	333.638	417.33	480.379	127.069	583.478	229.183	169.814	139.158	191.933	270.755	3140	2720	4470	644.78	709.129	2220	1450	529.054	226.314	226.314	247.49	1464.8	1124.5	1757.77	1825.3	1205.3	335.51	8338.9	212.167	927.308	2771	298.758	238.543
45.75	306.689	534.133	349.9	829.34	1300	1090	386.473	855.445	148.119	866.442	1440	522.93	1070	342.103	489.396	358.135	327.792	449.974	533.3	118.658	539.671	235.558	170.681	137.118	198.833	293.44	3140	2560	4240	796.995	707.777	2220	1420	532.909	253.909	253.909	233.543	1422.2	1146.6	1774.03	1629.04	1139.7	325.589	8285.4	193.498	880.198	2740	302.971	249.674
46	303.038	508.086	341.141	845.212	1310	1050	387.172	833.545	184.785	824.484	1370	557.354	1000	309.889	523.898	350.727	332.418	440.529	521.142	124.014	493.061	234.53	150.23	149.596	170.62	234.005	3020	2280	4180	767.812	690.226	2220	1260	551.699	233.378	233.378	249.022	1280.6	1128	1759.8	1650.2	1130.2	269.612	8394.63	187.546	865.783	2773.2	242.217	294.663
46.25	298.796	522.399	368.008	896.091	1337.16	937.254	353.793	819.05	189.426	855.456	1270	626.131	1020	304.995	456.373	313.041	366.44	450.373	495.556	135.533	565.098	236.095	139.155	150.059	179.219	247.578	3040	2190	4030	722.572	631.797	2250	1360	644.081	239.078	239.078	260.649	1301.9	1191.57	1794.2	1685.53	1187.9	256.662	8221.9	163.981	821.411	2579.1	256.25	248.053
46.5	327.526	534.575	371.768	925.524	1340	944.461	335.5	829.674	181.542	857.185	1310	641.808	1000	318.357	477.309	304.884	327.51	429.552	480.633	143.242	521.725	264.442	143.022	156.901	203.439	284.238	2980	2270	3900	773.435	615.226	2368.18	1460	720.952	267.5	267.5	253.546	1326.1	1072.68	1759.41	1578.6	1177.6	309.863	7943.2	182.627	863.471	2498.8	314.463	213.319
46.75	384.286	570.002	414.315	912.569	1280	921.386	350.741	761.169	166.779	936.479	1280	627.869	923.756	285.23	514.35	315.234	321.708	510.018	504.963	132.836	471.014	280.981	146.58	159.158	208.772	276.499	2920	2180	3700	750.852	659.11	2350	1440	724.124	227.068	227.068	251.869	1211.9	1229.8	1606.57	1508.9	1063.2	311.981	8136.9	171.053	840.544	2514.1	295.725	203.248
47	353.327	554.749	458.728	939.27	1340	854.688	365.387	694.315	171.699	953.803	1259.93	573.114	939.995	279.111	512.657	309.338	279.159	530.765	423.049	138.942	498.902	239.619	159.923	102.835	163.45	194.688	2820	2000	3340	683.825	614.226	2332.48	1180	677.769	207.961	207.961	259.71	1319.1	1319	1555.25	1546.7	1082.1	280.726	8126	164.115	825.848	2552.6	285.43	193.557
47.25	341.798	579.695	494.753	888.974	1370	842.546	342.047	674.212	193.061	889.655	1440	564.624	962.942	277.886	520.76	306.889	259.329	507.151	461.147	148.992	479.478	212.206	189.5	132.559	196.284	192.345	2850	2060	3360	718.825	603.164	2430	1180	743.793	201.401	201.401	294.058	1289.94	1347.1	1539.95	1514.4	1172.12	280.97	8419.5	160.55	816.046	2660.6	257.406	223.514
47.5	363.214	662.056	473.066	831.73	1330	849.797	351.145	633.964	198.673	867.339	1270	573.07	898.188	297.886	478.294	299.768	261.35	551.534	532.83	139.494	476.63	246.278	189.659	195.481	299.649	278.765	2920	2070	3430	805.942	597.819	2510	1150	777.468	242.072	242.072	319.189	1322.7	1269.69	1626.9	1520.6	1230.2	239.909	8478.3	184.703	759.947	2691.3	279.521	227.486
47.75	353.02	696.356	480.236	796.914	1350	812.739	353.571	654.729	182.532	797.208	1310	588.552	863.964	345.632	532.299	277.8	225.563	503.957	490.702	117.842	465.509	247.453	174.913	185.671	326.491	248.89	2860	1880	3390	783.355	601.455	2460	1170	813.425	254.863	254.863	156.822	891.753	842.604	1181.41	976.15	864.35	73.2319	8136.6	109.986	448.278	2308.4	130.893	110.624
48	412.436	729.854	497.734	825.648	1300	811.037	380.744	676.743	249.356	777.168	1270	644.354	914.005	379.606	552.905	266.084	229.222	493.159	541.791	122.544	449.017	240.478	175.534	193.938	354.889	240.55	2750	1896.55	3290	786.293	520.894	2400	1143.2	836.613	315.858	315.858	104.278	783.885	717.03	1108.75	939.708	773.808	52.3422	7991.6	89.4785	383.152	2197.3	70.9836	84.1844
48.25	413.026	676.963	508.268	828.522	1270	821.207	372.081	730.979	250.212	802.214	1178.83	626.738	904.86	358.765	594.312	253.79	232.701	495.031	544.084	135.783	476.478	261.294	165.713	227.373	315.404	250.726	2660	1830	3150	800.25	532.693	2350	1050	776.193	312.73	312.73	221.763	1117.4	963.11	1400.67	1339.9	1029.4	123.817	8333.1	129.775	570.863	2568.9	209.93	139.606
48.5	425.566	646.839	507.324	811.662	1180	806.441	345.461	744.435	218.003	721.037	1147.26	609.944	817.862	284.09	574.755	212.391	238.814	448.522	519.286	114.278	459.525	217.025	166.708	171.823	285.845	210.729	2640	1780	3305.07	896.075	595.226	2410	1060	712.293	323.721	323.721	332.668	1227.2	1104.8	1380.64	1424.3	1137.4	178.817	8273.37	201.78	656.852	2623.4	271.451	187.777
48.75	488.314	637.17	529.958	745.117	1130	730.583	349.941	779.512	200.936	674.496	1248.57	678.663	953.457	346.429	605.844	240.152	212.94	450.161	547.288	127.322	479.048	224.222	205.606	192.373	327.07	240.471	2650	1770	3150	825.987	572.258	2460	1120	699.333	367.412	367.412	324.028	1226.2	1019.2	1483.25	1419	1216.4	214.251	8255.9	213.474	585.19	2625.3	279.766	212.592
49	494.661	691.781	506.085	785.932	1160	686.437	368.453	855.707	224.753	682.296	1180	595.437	946.425	378.095	623.112	253.512	245.558	439.376	532.572	161.153	443.359	234.278	189.553	188.95	331.702	253.593	2690	1750	3000	870.4	609.49	2470	1160	645.091	384.585	384.585	323.337	1379.8	1001.2	1494.19	1447.9	1225.7	193.97	8384.6	228.234	476.783	2656.9	264.119	249.252
49.25	487.89	769.916	503.629	805.448	1170	676.295	380.594	839.646	244.875	774.459	1190	584.733	927.442	386.688	632.187	219.379	269.932	395.859	548.358	159.328	451.478	249.589	188.442	162.047	267.93	252.235	2580	1670	3060	875.28	588.529	2441.64	1190	554.712	422.191	422.191	344.691	1450.26	1040.1	1367.03	1476.5	1198.58	263.369	8198.1	230.928	443.323	2718.3	275.639	236.305
49.5	482.806	774.873	529.907	764.315	1320	659.668	367.18	877.824	185.17	765.066	1351.07	639.967	976.787	397.757	711.128	237.295	266.473	420.486	524.846	154.525	377.163	234.758	203.13	194.888	274.485	250.095	2570	1600	3130	869.395	636.729	2370	1070	512.777	475.269	475.269	347.869	1562.8	1081.7	1337.79	1377.6	1211.3	234.943	8208.6	233.589	499.027	2793.1	265.549	209.415
49.75	524.321	800.058	443.689	719.604	1300	613.119	353.498	849.523	176.186	709.661	1380	629.953	915.077	414.981	694.537	222.084	309.256	375.946	579.477	133.9	404.146	239.972	186.188	181.95	352.088	280.911	2530	1630	3070	857.923	606.152	2380	1082.68	437.156	506.275	506.275	389.838	1535.6	1079	1283.2	1443.4	1294.8	214.27	7985.3	175.268	422.768	2745.2	266.648	184.457
50	498.538	859.084	477.166	664.907	1430	563.278	360.552	746.955	181.705	641.308	1430	585.78	911.809	408.114	644.442	209.713	312.384	357	564.551	145.35	421.752	209.192	228.394	170.783	450.62	289.036	2440	1450	2960	839.275	589.652	2440	1110	385.239	514.705	514.705	376.981	1397.6	989.963	1375.78	1354.3	1312.9	203.878	8019.1	216.995	347.171	2612.3	295.656	169.972
50.25	551.232	846.547	465.902	759.385	1450	602.607	371.596	757.381	206.077	720.49	1390	633.362	944.469	482.516	615.872	262.945	302.273	349.491	568.758	168.681	490.919	240.267	234.121	155.764	488.386	308.494	2380	1420	2960	810.43	598.552	2400	1120	376.911	508.14	508.14	392.128	1424.1	903.457	1311.9	1230	1274.5	201.034	7761.1	225.809	356.837	2663	296.332	199.241
50.5	462.283	862.159	410.154	662.357	1420	569.8	313.305	699.649	184.388	756.576	1370	584.643	968.529	514.386	550.977	213.679	278.229	295.542	548.351	147.597	423.698	193.619	213.49	163.606	490.319	337.742	2370	1250	2940	774.538	555.465	2340	1100	391.129	544.368	544.368	353.345	1418.7	889.701	1211.88	1280.7	1320.1	222.262	7618.7	232.201	320.414	2621.9	285.775	243.082
50.75	527.829	791.667	409.672	636.41	1390	543.861	302.894	673.321	174.064	624.222	1280	443.847	902.338	507.775	528.867	219.577	286.874	259.644	447.067	141.061	374.495	210.989	164.862	168.062	531.792	321.87	2340	1277.58	2961.81	748.65	531.923	2400	1090	411.825	577.135	577.135	334.334	1537.4	910.409	1234.68	1347	1425.7	236.107	7827.5	219.153	348.471	2658.1	270.914	224.699
51	586.671	757.732	470.189	661.354	1410	560.352	356.298	649.977	233.599	659.578	1250	446.109	884.471	609.817	540.737	218.954	258.58	273.655	475.1	143.464	355.871	246.095	198.819	173.783	597.874	285.151	2290	1250	3000	844.918	606.764	2482.9	1040	404.578	612.871	612.871	337.279	1646	949.585	1248.91	1380.2	1362.9	243.605	7840.46	177.943	312.38	2699.6	267.18	234.379
51.25	586.464	859.444	520.125	692.019	1510	618.024	402.131	673.174	241.029	695.248	1310	549.557	900.766	706.899	519.419	234.976	285.193	287.105	483.954	162.678	414.505	226.458	238.505	155.798	578.336	338.875	2251.52	1310	3210	840.158	653.948	2500	1050	335.57	593.467	593.467	379.618	1644.8	1020.56	1208.35	1467.9	1419	257.183	7777.7	200.708	305.741	2754.6	266.438	230.004
51.5	618.737	936.148	528.369	738.774	1630	608.254	403.335	650.652	235.917	711.906	1390	532.123	924.355	757.664	503.632	248.785	293.901	332.65	426.7	188.014	453.373	216.378	255.932	168.568	608.883	291.596	2240	1330	3130	741.655	558.3	2440	1080	369.589	533.932	533.932	367.791	1638.6	1019.1	1097.94	1497.9	1419.2	217.684	7653.3	191.139	289.692	2645.1	222.766	250.387
51.75	647.051	950.517	535.72	677.114	1650	654.651	380.032	598.783	225.397	735.051	1280	533.103	863.838	738.902	559.453	240.268	286.051	298.816	452.042	150.228	442.61	235.842	231.027	149.506	563.044	271.414	2240	1230	3170	776.8	498.242	2480	989.515	356.091	513.015	513.015	385.401	1531.9	895.433	1106.97	1382.9	1324.25	217.973	7663.2	228.732	312.171	2579.5	234.221	168.259
52	598.952	942.328	538.168	715.667	1660	618.051	409.478	610.027	186.929	731.328	1175.83	485.83	863.978	763.209	593.619	223.645	305.884	300.818	376.195	168.422	472.322	240.258	245.826	159.236	546.453	275.962	2250	1190	3180	760.815	455.003	2500	971.438	385.903	537.254	537.254	371.916	1460.2	941.653	1116.5	1279.2	1285.7	185.335	7643.5	199.857	320.643	2571.5	278.262	180.482
52.25	532.704	983.582	543.869	620.119	1670	554.088	377.113	599.538	182.955	786.778	1110	444.958	905.027	802.823	630.862	235.23	355.36	263.299	396.295	153.353	461.322	194.361	229.891	165.556	514.085	263.44	2190	1070	3120	780.64	485.013	2430	1010	353.094	550.376	550.376	381.852	1512.3	926.86	1028.21	1277.6	1298.1	247.38	7443.2	182.818	317.821	2663.6	244.025	216.606
52.5	591.028	945.069	541.021	611.49	1590	538.325	334.594	538.891	216.372	739.875	1130	361.332	826.867	847.183	634.059	216.959	364.613	220.678	389.084	198.275	431.203	248.111	273.785	189.677	556.915	312.76	2200	1060	3280	754.385	480.836	2450	1010	342.059	562.12	562.12	400.298	1465.5	867.665	1007.64	1260.4	1280	245.274	7582.3	244.478	356.285	2744	252.258	206.096
52.75	546.365	926.936	558.641	622.835	1630	560.661	382.086	530.321	201.84	723.271	1040	396.078	729.809	823.96	609.931	196.37	399.326	247.156	390.949	212.242	418.997	244.122	308.133	155.96	594.056	307.816	2240	992.944	3480	788.617	445.384	2350	1070	368.476	612.544	612.544	422.618	1410.3	886.128	920.804	1238.3	1227.2	251.247	7575.8	263.679	414.46	2776.9	266.213	185.702
53	503.684	980.509	545.813	637.38	1690	511.207	386.8	489.425	258.356	707.382	1010	393.228	717.657	827.905	598.744	203.715	334.792	246.846	354.528	190.056	419.129	225.744	337.865	161.807	519.02	343.757	2270	1010	3306	788.525	445.429	2360	1040	384.481	619.524	619.524	418.791	1411.5	940.701	924.84	1255.2	1223	230.513	7470.4	213.526	482.384	2735.3	289.906	149.67
53.25	448.582	1010	564.95	649.695	1650	511.709	435.901	458.583	248.24	728.903	977.289	383.014	723.981	829.778	618.839	175.969	376.717	239.788	346.758	212.15	428.58	208.911	292.396	168.68	495.784	268.156	2160	1140	3110	804.712	508.719	2410	913.63	371.137	578.539	578.539	416.449	1426.3	843.524	1024.52	1296.5	1211.2	199.437	7129.2	197.445	504.038	2632	293.881	142.248
53.5	404.439	1030	613.768	692.179	1590	472.01	426.128	431.94	277.385	708.236	897.272	337.131	676.679	789.601	607.982	210.266	352.355	195.184	340.451	188.764	384.308	239.456	289.051	164.826	510.892	240.586	2130	1210	3200	887.89	442.603	2390	927.137	355.578	541.917	541.917	328.827	1223.4	736.903	935.188	1137.1	1121.6	193.475	7234.5	189.21	438.316	2536.7	223.217	119.092
53.75	436.658	1080	629.475	701.1	1560	444.207	434.236	427.24	307.933	705.279	865.52	350.067	697.196	846.312	763.747	185.051	361.901	156.015	364.579	173.911	359.278	255.325	335.865	177.006	508.412	285.537	2150	1210	3240.23	918.053	499.906	2450	955.348	375.747	598.912	598.912	304.418	1320.1	777.384	866.86	1017.7	1115.7	209.122	7415.9	240.833	397.338	2598.3	208.561	105.684
54	480.061	1100	587.967	694.89	1530	504.4	382.813	438.536	293.311	709.829	834.003	416.259	738.664	745.976	644.309	165.401	368.246	140.795	322.165	171.925	387.885	240.047	396.85	180.037	449.532	289.123	2230	1220	3340	922.03	505.91	2470	997.416	363.368	650.461	650.461	380.574	1403.2	679.097	940.236	1077.5	1166	323.133	7602	264.455	321.779	2587.9	270.914	117.496
54.25	458.286	1030.95	535.676	662.674	1510	464.698	397.185	410.171	249.112	639.011	838.51	379.17	771.261	730.796	638.872	177.295	367.186	145.33	334.826	187.697	383.302	230.492	393.606	156.832	368.266	257.673	2122.49	1177.8	3144.07	886.003	447.229	2420	1010	310.812	603.62	603.62	379.546	1331.6	651.695	828.828	1084.55	1171.9	431.008	7652.71	245.187	227.893	2589	257.541	158.752
54.5	439.531	1060	568.84	728.844	1550	445.593	430.113	408.27	264	618.137	747.241	393.916	732.797	750.783	694.504	197.343	335.589	156.558	369.591	158.169	382.285	219.964	414.505	152.016	317.289	229.583	2120	1160	2980	926.347	416.319	2460	1010	302.884	594.464	594.464	375.749	1224.4	717.506	795.552	1083.31	973.694	391.726	7713.2	245.368	155.312	2600.8	275.102	132.759
54.75	447.408	969.09	554.033	695.762	1530	490.176	351.145	361.675	263.253	649.821	714.833	402.153	703.389	812.331	594.928	180.138	345.995	178.481	321.137	135.161	395.868	207.083	432.671	167.516	340.248	271.949	2090	1180	3020	927.795	444.013	2450	1020	281.661	539.595	539.595	395.053	1191.3	736.433	862.908	997.79	912.983	362.205	7719.75	236.512	136.498	2634	274.279	107.493
55	438.166	931.466	598.948	643.326	1602.75	474.051	330.273	339.167	264.378	616.043	676.946	347.426	692.114	800.175	595.823	151.406	342.582	222.003	292.123	126.658	305.451	150.839	474.123	125.95	349.748	191.604	1930	1130	2850	938.778	382.51	2390	933.686	250.239	492	492	383.359	1095.3	735.524	764.6	1067.9	859.681	379.034	7469.8	204.526	147.213	2630	260.197	140.085
55.25	429.526	908.309	591.693	602.462	1650	483.6	353.007	402.045	347.651	634.254	628.626	398.008	691.109	758.577	626.499	159.374	412.618	241.358	297.774	129.708	316.302	198.369	399.862	119.05	354.719	190.455	1910	1160	2950	1027.48	407.874	2500	1004.53	259.489	510.116	510.116	343.449	1089.8	619.591	850.432	1056.8	773.1	317.087	7461.8	189.143	85.038	2518.7	225.586	138.766
55.5	405.378	898.918	535.832	676.396	1640	473.973	345.611	390.76	496.545	614.806	684.122	452.106	731.42	717.14	666.606	179.058	432.162	263.23	326.24	160.819	343.556	182.067	428.157	125.562	342.798	227.522	2030	1280	3150	1161.42	472.536	2700	1050	316.798	568.557	568.557	348.677	1238.9	600.884	833.528	1090.9	821.381	267.144	7468	214.163	68.2053	2499	248.852	145.727
55.75	404.776	954.369	584.195	638.928	1580	540.688	327.803	365.689	641.837	672.986	713.891	407.279	701.621	712.098	718.655	181.993	362.324	320.933	355.384	217.964	338.925	151.436	407.539	147.944	283.213	261.785	2090	1290	3126.7	1213.79	502.71	2800	1030	322.355	567.366	567.366	360.685	1202.14	799.451	804.952	1067.5	1051	256.551	7351.3	266.895	94.0304	2555.7	222.123	200.461
56	389.401	901.603	575.096	677.028	1560	501.108	388.128	370.435	705.189	691.823	673.898	403.109	767.336	844.54	675.962	155.696	372.671	282.368	331.565	193.244	361.183	150.208	410.333	123.317	324.748	262.363	2110	1350	3070	1200	481.626	2710	993.13	304.296	552.966	552.966	323.1	1171.7	775.988	831.332	954.326	1034.4	288.928	7287.8	223.895	68.1635	2592.1	230.684	164.791
56.25	414.918	832.575	533.927	740.641	1600.01	451.61	352.03	312.328	723.824	682.219	728.102	393.549	749.517	899.511	710.141	177.845	310.176	285.274	357.514	158.75	375.285	142.542	420.527	115.5	249.102	234.88	2180	1390	3070	1170	428.787	2740	887.863	249.39	567.024	567.024	339.674	1256.9	714.616	822.504	1000.7	978.119	543.947	7096.7	215.565	72.346	2635.8	207.955	125.61
56.5	446.681	875.712	517.591	669.48	1600	434.153	337.961	336.248	653.311	699.855	647.534	440.396	730.763	778.807	640.381	171.701	300.019	308.194	344.733	178.306	306.254	155.05	425.065	133.789	198.947	239.714	2120	1467.95	3050	876.975	460.532	2920	927.429	291.712	568.065	568.065	308.63	1271.9	751.817	890.772	1112.9	993.092	1255	6928.2	230.938	239.814	2631.5	255.684	116.422
56.75	411.985	800.154	478.272	583.205	1590	366.773	331.929	342.752	475.18	669.313	560.303	421.086	673.316	758.632	563.831	193.534	272.722	311.458	287.684	150.806	290.834	153.311	401.229	139.938	218.561	238.125	2130	1410	2998.69	775.577	442.097	2940	983.332	278.898	602.712	602.712	336.237	1270.6	756.927	842.96	1084.2	945.203	1249.92	7007.3	261.297	1176.9	2551.55	286.738	155.901
57	439.855	731.395	494.166	596.284	1540	380.502	309.567	304.833	397.587	638.484	558.32	424.866	734.075	875.513	517.102	160.287	249.841	328.926	294.251	146.828	331.132	183.572	394.838	171.146	245.833	246.31	2080	1410	2950	613.663	420.739	2870	851.41	294.535	548.616	548.616	293.955	1218.7	759.311	817.712	1026.4	808.267	1164.1	7016.6	258.541	3167.8	2575.8	218.934	117.379
57.25	458.115	734.633	545.801	628.298	1640	392.786	312.5	276.126	411.234	684.154	527.378	441.15	796.184	992.712	574.778	179.258	284.142	398.317	317.291	161.161	329.678	165.033	361.099	120.273	206.167	198.136	2040	1440	3070	578.595	380.358	2865.2	805.311	232.637	533.743	533.743	250.198	1192.2	818.841	833.896	984.519	674.178	1211.5	6797.3	235.196	2949	2594.7	218.004	114.34
57.5	405.686	814.85	541.22	593.431	1580	341.346	365.522	279.959	448.359	696.607	611.854	431.345	803.986	927.743	659.199	188.717	282.065	331.087	301.202	167.85	327.58	151.933	361.445	95.3323	200.585	169.921	1994.49	1468.92	3220	557.148	444.229	2810.74	743.162	239.417	508.831	508.831	312.978	1184.4	897.195	801.152	1015.7	677.442	1143	6673.8	315.144	3078.1	2535.1	255.963	124.667
57.75	401.923	788.953	550.284	614.462	1432	317.4	331.936	277.73	458.109	656.86	649.364	364.025	814.299	912.466	602.294	176.444	248.539	348.381	284.944	170.247	288.078	163.225	375.246	131.003	208.602	228.793	2010	1370	3140	543.185	437.713	2690	700.385	270.844	537.497	537.497	319.635	1147.6	819.006	818.728	942.043	546.928	1069	6522.3	248.828	3027.5	2491.85	263.648	137.826
58	430.745	719.712	513.11	628.9	1430	402.637	324.99	273.022	435.958	689.239	586.844	298.117	737.978	774.124	693.056	177.799	291.766	392.123	284.749	183.783	305.003	152.647	339.754	131.109	202.088	239.563	1990	1400	3150	523.425	412.671	2640	758.599	226.247	568.938	568.938	296.869	1103.2	742.11	782.456	902.24	533.569	1204.8	6343.7	266.158	3081.3	2431.7	215.947	98.5709
58.25	436.533	761.794	498.6	603.429	1490	423.966	376.7	283.127	377.234	678.117	611.898	304.774	723.101	655.196	715.23	178.894	276.732	415.749	283.126	197.767	300.034	144.536	387.698	110.255	188.681	210.371	1990	1370	3140	556.683	393.494	2810	742.444	221.228	591.66	591.66	252.019	1072.6	686.305	688.5	915.313	511.125	1170.5	6380.9	192.646	2963.3	2468.1	251.836	82.1383
58.5	429.878	775.084	504.481	599.11	1450	414.566	374.133	267.785	428.074	637.977	603.231	345.393	780.664	632.556	661.402	187.635	293.452	401.813	302.228	166.167	328.909	146.403	445.613	142.05	200.901	228.765	2140	1420	3300	608.53	424.903	2900	685.078	229.815	630.125	630.125	249.638	1114.5	885.841	698.704	877.356	587.239	1134.3	6559.1	198.742	3040.6	2469.4	254.783	110.291
58.75	426.786	797.537	537.72	629.804	1370.31	406.4	371.145	288.382	453.49	741.228	640.078	399	802.152	580.352	680.419	200.947	317.771	380.783	316.879	157.853	285.129	156.478	460.043	120.233	222.988	269.223	2070	1350	3420	707.857	460.403	2790	701.792	265.629	614.306	614.306	262.54	1129.7	788.378	701.836	800.017	575.797	1145.7	6537.2	210.899	2913.3	2499.9	240.889	124.064
59	342.296	677.378	430.774	536.744	1280	284.61	276.209	185.851	302.154	646.661	473.361	278.518	668.925	524.857	629.716	160.014	230.65	315.028	214.788	116.364	207.563	127.917	353.824	124.093	201.067	254.66	2040	1330	3410	732.898	520.974	2710	750.23	221.487	612.883	612.883	242.903	1147.2	684.5	699.184	780.137	547.308	1066	6428.9	287.206	2700.3	2406.2	226.746	129.989
59.25	332.181	569.865	383.367	490.238	1270	226.898	287.946	186.583	286.144	609.715	481.908	294.716	605.36	514.111	602.1	132.971	202.857	323.634	199.535	115.458	218.834	114.178	318.399	137.373	211.953	228.361	2140	1210	3580	757.55	445.268	2530	672.894	208.438	652.223	652.223	238.813	1053.1	775.707	695.412	890.824	552.908	1189.5	6295.3	260	2482	2421.4	236.988	140.461
59.5	347.543	628.605	481.413	611.573	1320	300.353	364.783	269.969	395.651	737.638	628.956	392.095	710.761	598.873	728.665	172.372	302.512	387.197	224.351	149.631	290.515	158.044	382.01	130.199	205.55	184.688	2180	1210	3860	872.57	500.284	2400	762.342	219.129	654.891	654.891	217.384	981.39	722.854	710.616	849.631	530.161	1300.2	6156.3	231.292	2343.3	2309.8	259.008	107.614
59.75	365.015	641.234	499.78	647.002	1220	387.888	396.525	232.462	354.715	736.299	638.949	431.418	719.065	624.28	746.212	193.981	296.396	422.095	255.098	158.275	268.729	166.3	336.113	149.587	144.915	175.859	2110	1100	3870	943.75	532.132	2200	772.286	228.1	633.14	633.14	221.972	1034.86	671.963	704.052	910.142	499.631	1206.9	6034.3	223.555	2345.6	2235.7	303.463	113.808
60	328.551	718.837	500.764	675.04	1157.2	380.478	409.357	232.23	363.76	740.803	659.119	387.17	738.104	677.471	755.926	219.79	295.084	428.251	284.402	166.214	318.102	177.339	321.638	116.183	161.734	210.322	2080	990.773	3800	829.692	474.439	2170	763.317	209.874	600.596	600.596	237.925	1050.7	845.793	650.484	872.661	492.756	1055.6	5746	247.694	2435	2223.4	267.438	93.2234
60.25	304.735	623.878	517.162	661.494	1110	402.342	449.746	265.733	395.596	787.254	686.626	392.053	720.928	715.463	730.394	185.693	276.599	427.678	266.086	213.647	340.088	143.619	322.778	119.345	189.523	224.281	2130	958.457	3840	939.072	499.255	2100	713.335	179.032	645.132	645.132	213.721	1097.7	779.927	606.508	875.631	485.619	975.049	5583.1	255.464	2462.9	2122	261.635	102.78
60.5	315.477	614.026	488.232	686.207	1120	433.515	462.534	237.23	438.75	777.479	651.058	395.733	603.179	668.484	800.087	163.502	253.292	408.969	271.444	228.064	354.61	152.419	354.58	133.342	158.48	198.89	2144.27	1020	3860	1050	559.532	2060	675.394	182.282	687.127	687.127	238.805	1020.2	811.463	636.832	880.901	469	1114.58	5516.4	262.689	2383.8	2166.5	288.066	117.418
60.75	341.714	580.298	508.512	648.622	1000	453.251	471.579	206.599	418.837	718.464	648.435	384.886	657.732	669.339	786.466	193.135	251.493	391.757	252.074	212.825	307.841	138.753	358.203	124.832	151.541	189.465	2080	984.457	3980	1145.54	606.887	1980	646.404	222	682.262	682.262	258.228	925.936	761.268	607.464	866.021	505.956	1204.5	5488.9	261.813	2088.5	2118.9	278.18	144.238
61	322.27	623.633	468.359	613.506	938.228	399.43	425.103	179.209	347.013	732.236	649.84	354.939	724.486	681.545	724.662	194.082	216.737	367.404	231.277	167.631	278.051	115.161	377.841	101.292	140.86	177.527	1970	910.438	3860	1220	571.252	1980	523.649	148.374	608.744	608.744	245.54	861.834	726.018	593.38	835.712	519.9	1183.5	5443.5	243.598	1875.7	2019	319.516	121.035
61.25	296.972	639.895	422.438	419.331	951.871	314.186	398.643	138.174	359.43	790.556	562.616	280.485	693.749	594.312	694.082	181.413	164.416	343.34	220.902	159.403	283.556	101.953	310.162	98.9565	108.038	181.928	2070	875.678	3750	1248.7	561.081	2020	554.099	158.605	595.779	595.779	211.596	937.329	645.055	587.696	746.635	566.622	1124.3	5422.3	246.799	1705.6	2034.1	342.377	102.56
61.5	318	643.292	410.674	247.886	982.98	310.108	381.463	142.301	339.849	823.242	601.483	302.958	656.582	673.788	709.614	171.693	170.652	382.307	247.923	160.286	311.007	114.25	299.495	80.7764	164.19	212.215	2150	938.701	3990	1357.99	624.516	2080	576.174	185.043	623.404	623.404	214.301	896.797	654.201	519.012	745.781	615.744	972.221	5362	227.976	1850.4	1965.8	318.131	112.447
61.75	327.283	636.466	464.371	200.746	1050	401.397	425.591	170.005	411.538	844.932	628.932	389.655	662.104	752.317	738.107	175.034	245.894	483.223	284.193	203.622	322.793	133.214	324.713	93.7919	172.658	178.701	2130	921.658	3890	1260	618.4	2010	517.326	168.562	629.894	629.894	217.192	890.864	752.951	574.312	671.438	534.483	1035.8	5162.5	209.129	2178.8	1882.2	346.213	115.425
62	308.653	653.2	431.226	166.156	1010	383.356	470.936	152.578	488.157	824.695	549.874	340.175	713.911	737.175	745.233	167.51	247.159	491.343	285.307	195.75	321.085	132.828	315.041	122.084	174.237	140.606	2190	944.197	3630	1248.04	626.281	2020	522.637	170.944	668.355	668.355	274.68	931.183	725.787	569.948	686.116	579.317	1110.3	5260.7	245.655	2560.8	1977	282.127	90.3688
62.25	279.286	689.869	460.726	136.261	934.653	401.892	450.754	152.288	467.247	862.231	598.17	331.588	804.647	688.098	743.376	216.611	252.773	566.404	296.661	184.417	343.302	140.203	315.679	108.795	142.491	179.486	2280	934.579	3579.92	1200	661.793	2136.66	519.112	139.893	644.985	644.985	265.526	908.58	708.274	578.876	656.468	600.922	1077.3	5293.1	242.072	2428	1896.9	302.947	94.8688
62.5	305.599	607.474	475.201	109.347	835.398	380.319	360.397	144.944	421.628	810.88	594.687	379.85	744.283	712.64	753.371	229.589	252.597	552.171	332.495	186.733	368.346	126.208	282.048	111.137	132.678	184.35	2340	922.188	3710	1260	664.8	2160	516.783	172.425	587.905	587.905	237.148	900.414	675.701	548.42	602.489	539.683	1069.73	4988.5	191.847	2366.8	1907	319.012	108.443
62.75	331.554	570.015	416.57	110.59	913.904	393.366	357.865	152.386	426.965	807.581	517.636	382.089	698.104	689.431	691.867	211.51	231.821	555.263	301.644	192.083	306.807	126.986	320.382	90.6584	145.886	148.719	2270	926.576	3710	1300	643.329	2230	487.509	122.575	555.091	555.091	230.841	867.302	667.097	521.136	674.129	533.742	1083.3	4889.6	193.852	2362.9	1935.5	312.758	117.475
63	313.911	603.794	413.417	103.266	943.003	351.915	355.562	137.354	393.519	846.872	545.963	365.713	743.684	642.196	661.217	195.024	260.7	565.33	294.67	219.489	267.647	134.5	278.838	74.3043	141.699	154.959	2240	940.549	3580	1230	628.658	2210	460.118	139.038	551.674	551.674	228.746	855.929	675.274	557.4	746.635	521.564	962.707	4893	224.364	2257.5	1926.3	273.299	121.982
63.25	306.814	626.466	431.264	85.2308	996.6	399.675	416.446	140.387	414.942	872.231	532.793	382.479	805.836	677.103	649.197	219.408	248.601	654.289	313.416	198.831	251.339	119.822	303.304	132.91	125.722	170.949	2270	1058.05	3390	1290	642.742	2270	513.46	151.027	591.71	591.71	229.254	748.997	624.409	513.532	685.652	544.983	913.985	4652.8	180.636	2160.1	1796.6	248.074	111.277
63.5	311.732	697.622	431.471	89.6853	951.317	409.224	507.532	151.738	538.817	908.108	571.677	427.304	784.911	733.37	649.867	204.816	246.896	644.931	315.733	244.183	282.237	128.886	338.343	82.1149	149.135	197.547	2290	1090	3350	1227.91	638.945	2260	513.466	123.164	582.56	582.56	194.276	725.803	599.146	542.368	628.652	526.703	879.795	4452.5	215.79	1849.2	1847.5	249.352	96.9078
63.75	326.217	754.82	413.834	80.5338	966.142	367.42	473.182	145.765	532.077	928.872	574.327	373.571	810.655	712.722	666.442	198.536	257.582	693.519	295.426	200.069	281.173	148.6	345.502	85.2112	153.003	172.107	2270	1110	3270	1170	676.777	2360	584.019	179.866	635.358	635.358	178.73	723.902	570.829	581.944	574.463	523.561	844.707	4359	198.239	1373.9	1837.1	236.885	109.525
64	319.76	682.028	407.875	99.7552	906.456	401.129	405.219	159.325	498.333	934.835	550.442	302.337	809.575	695.603	724.269	182.976	249.592	708.928	282.977	169.636	307.071	125.678	351.249	99.8323	157.734	189.967	2220	1060	3090	1123.95	617.213	2390	541.121	175.075	606.038	606.038	228.128	828.342	565.177	533.348	526.288	478.933	804.068	4419.7	197.129	1360.2	1829.6	273.488	76.9362
64.25	301.388	637.8	472.573	111.198	912.752	406.522	391.51	128.611	512.058	822.729	503.765	345.362	856.643	711.273	725.831	189.584	275.297	682.348	335.016	211.75	289.003	143.903	333.696	108.5	164.336	165.581	2230	1070	2890	1034.8	630.539	2313.08	504.345	144.234	634.256	634.256	216.309	820.908	507.439	437.604	458.987	398.555	748.228	4321.1	156.392	1460	1712.6	218.525	61.8688
64.5	294.125	613.174	424.627	88.3427	971.954	387.291	409.84	124.839	465.66	775.427	508.66	329.488	862.831	737.283	682.335	235.63	278.237	701.299	305.533	225.411	261.403	149.383	354.249	71.5901	131.056	127.854	2210	975.431	2640	1032.21	613.261	2130	399.612	139.898	563.842	563.842	153.181	798.742	447.665	418.276	400.15	351.32	717.513	4101.6	170.316	1259.3	1552.9	189.848	57.8901
64.75	270.184	616.685	438.892	101.932	894.997	457.129	355.446	125.205	481.853	807.191	531.126	300.532	911.713	772.521	607.55	219.512	288.72	610.944	316.186	212.961	248.325	164.989	411.483	77.705	147.985	124.78	2137	1040	2650	1080	613.936	2080	373.696	123.07	527.389	527.389	222.621	852.281	541.256	439.2	456.978	367.264	712.293	4226.2	216.546	1083.3	1652.4	211.865	62.7163
65	296.997	624.938	477.411	110.403	878.268	399.312	355.672	141.719	458.942	847.462	496.49	290.942	890.017	735.22	654.836	214.13	280.633	600.811	344.726	178.622	260.003	144.528	411.222	92.7143	145.023	189.54	2242.51	1140	2650	1150	674.597	2110	452.199	158.487	646.572	646.572	219.916	848.522	526.829	431.656	527.146	437.594	624.825	4258.4	209.541	1101.4	1671.9	232.135	72.9858
65.25	285.923	568.041	489.556	86.9487	869.876	401.939	370.862	154.262	436.872	882.02	483.616	255.499	856.901	727.841	649.368	197.543	331.928	573.721	327.963	192.233	244.115	142.389	387.138	89.8665	151.576	184.506	2250	1070	2750	1130	704.552	2200	501.261	163.129	644.58	644.58	224.852	812.597	455.677	374.192	553.073	429.392	638.281	4267.54	171.852	1106.9	1618.7	270.369	84.6028
65.5	303.12	539.131	495.811	75.8974	775.544	355.542	356.182	120.114	378.593	903.735	491.935	248.83	875.372	679.278	600.409	189.783	268.181	599.332	325.584	220.442	229.186	138.647	383.621	68.9006	170.594	170.189	2190	1110.3	2750	1080	623.403	2147.46	487.947	156.28	612.66	612.66	228.588	728.936	456.049	437.548	522.691	352.553	720.475	4085.2	220.579	1075.2	1633.9	225.762	72.3298
65.75	304.293	534.395	472.127	96.8042	735.696	421.712	332.308	122.722	234.894	899.689	504.493	266.095	880.193	627.415	636.504	207.541	266.741	605.944	340.314	181.197	212.153	144.122	447.452	60.7981	123.909	164.522	2130	1120	2610	962.018	620.6	1930	466.168	160.589	582.205	582.205	234.975	755.39	452.573	448.624	528.159	346.781	627.16	3981.3	219.215	981.441	1606.5	244.102	89.9149
66	333.77	454.807	482.384	99.7249	790.261	413.207	321.65	145.419	204.647	899.949	533.932	276.173	897.413	644.773	661.57	240.973	298.911	575.537	367.258	200.672	187.522	195.078	463.621	88.8944	115.719	168.951	2010	1020	2450	881.165	634.39	1800	462.742	118.153	598.588	598.588	202.666	717.295	459.299	343.124	488.918	363.167	507.091	3991.6	213.354	1009.1	1568.8	196.623	80.3936
66.25	338.513	518.225	489.481	94.2168	797.213	397.651	284.879	139.399	266.651	918.578	508.078	240.446	904.749	606.791	651.33	212.372	332.92	602.363	320.274	190.369	216.4	157.111	450.486	97.4876	154.588	170.028	1930	1000	2450	861.42	703.5	1880	450.879	153.562	577.689	577.689	210.201	703.281	447.006	356.116	418.717	331.494	476.871	3979.6	177.694	1230.8	1498.1	179.52	58.0957
66.5	338.01	530.869	400.421	79.2145	704.711	364.515	279.882	110.851	308.91	935.701	462.136	227.019	858.961	571.725	620.489	228.848	335.379	564.136	275.944	185.894	207.424	196.867	422.812	85.0497	141.246	146.299	1900	1060	2340	837.947	679.526	1850	408.733	166.962	595.29	595.29	189.056	785.542	435.622	349.672	433.923	367.308	587.179	3997.2	166.488	1500.9	1455.4	216.594	93.6596
66.75	292.026	496.757	371.07	57.6084	629.185	371.681	263.692	114.606	303.814	963.484	449.146	265.167	760.196	599.725	661.698	231.691	328.633	603.404	322.109	215.244	213.746	181.997	466.734	94.882	154.149	188.706	1912.75	1030	2390	748.087	706.284	1830	408.267	137.704	585.72	585.72	196.139	708.858	446.75	416.992	479.987	366.469	663.589	3956.1	166.99	1395.9	1473	260.619	87.6773
67	380.395	502.564	403.807	73.0583	596.59	375.919	249.411	107.636	295.503	920.915	441.177	250.345	805.959	578.003	674.079	293.104	302.058	615.959	348.647	199.961	257.888	145.517	451.406	121.043	161.48	155.765	1970	1100	2450	678.59	688.526	1848.38	424.624	120.564	573.829	573.829	193.797	755.075	524.415	496.904	455.425	398.817	603.924	3769.8	158.234	1306	1515.4	236.34	70.2837
67.25	368.804	437.974	361.921	85.8718	530.595	314.98	223.704	125.224	229.468	814.419	366.269	256.028	762.843	527.397	676.051	313.324	289.227	621.847	289.656	164.664	217.939	164.147	392.739	93.1304	129.69	142.647	1980	1150	2320	651.602	841.329	1770	419.23	111.274	562.453	562.453	174.407	710.803	620.939	460.556	491.867	381.25	548.468	3642.6	157.526	1289.44	1505.6	209.922	61.4539
67.5	347.806	430.421	332.326	98.7366	518.565	326.997	213.434	106.373	225.753	905.621	379.541	259.71	769.626	505.497	706.302	265.729	317.804	567.547	306.546	186.975	225.369	182.606	436.063	104.665	124.111	157.194	2060	1160	2297.93	587.175	810.91	1640	415.783	100.874	571.985	571.985	200.37	811.529	486.543	479.504	546.391	408.211	575.821	3577.9	169.574	1350.8	1430	202.369	63.9043
67.75	362.008	450.472	326.127	104.874	467.304	310.329	237.852	122.366	242.375	857.61	332.071	264.499	787.5	479.942	783.747	245.894	375.384	659.803	339.616	223.139	245.302	191.017	514.763	117.068	161.079	181.903	1990	1200	2220	629.188	796.139	1650	438.581	123.11	580.375	580.375	191.162	747.363	168.695	475.924	528.541	385.242	503.392	3562	132.522	1499.6	1423	216.738	80.273
68	356.791	397.815	319.82	86.1562	520.443	335.475	204.677	126.843	263.087	843.823	390.762	253.265	780.019	492.098	737.581	269.184	301.981	588.821	342.777	196.736	209.444	195.431	433.5	149.065	133.158	153.795	1920	1250	2240	647.16	889.516	1570	453.109	146.607	562.184	562.184	212.382	711.414	105.232	472.628	495.292	367.408	487.563	3671.9	149.172	1411.5	1321	207.951	71.539
68.25	356.436	379.974	343.994	73.8904	543.944	345.112	178.33	110.026	264.949	865.65	333.204	213.66	766.261	531.323	690.041	296.669	309.22	591.898	305.328	146.311	192.864	197.619	389.621	173.307	148.526	160.599	1840	1180	2280	619.648	939.942	1420	442.661	133.632	553.454	553.454	213.922	666.525	172.744	495.116	443.923	385.308	486.046	3584.3	180.22	1242.92	1320.5	223.627	69.9007
68.5	382.227	440.629	394.996	87.6713	550.782	352.115	217.768	109.255	243.199	909.815	233.704	192.301	850.483	509.212	666.466	282.676	344.457	585.867	334.667	174.992	244.264	176.292	404.722	180.851	162.652	166.097	1896.74	1140	2350	624.492	943.432	1420	455.587	110.062	545.616	545.616	207.863	395.112	234.476	545.348	520.069	408.211	483.703	3517.5	195.703	1232.89	1453.3	226.168	65.3901
68.75	415.362	441.067	362.998	91.8368	595.466	346.786	160.805	108.568	228.054	830.698	186.758	240.953	842.551	454.431	707.404	291.618	331.42	679.184	296.449	164.544	197.017	182.486	439.498	206.494	157.714	136.077	1940	1210	2420	578.845	984.707	1480	431.975	128.976	560.2	560.2	185.036	250.366	258.896	429.128	486.584	372.294	464.658	3405	222.809	1263.31	1390.3	234.234	74.6135
69	388.51	385.253	345.427	68.0559	573.41	295.244	154.796	126.164	195.91	860.071	161.078	243.429	838.546	444.048	703.522	327.416	335.14	713.235	255.23	149.044	169.712	193.761	461.329	207.935	133.216	147.194	1890	1150	2250	605.48	986.652	1480	371.161	140.535	567.409	567.409	183.969	124.163	342.39	479.948	464.944	349.964	437.631	3473.1	186.22	1228.8	1299.9	199.299	63.9326
69.25	345.704	419.159	344.394	76.9137	507.884	266.491	144.603	117.146	176.526	834.792	143.16	232.042	774.56	435.439	700.325	284.171	362.403	651.739	213.116	157.367	198.417	212.461	462.036	222.966	121.208	159.639	1900	1030	2230	600.185	986.31	1430	344.755	168.637	582.375	582.375	185.507	88.3424	259.829	435.756	456.953	319.853	418.593	3450.9	164.589	1083.31	1229.7	222.365	58.1028
69.5	326.946	457.041	307.759	92.7249	506.762	344.031	147.017	106.69	151.74	875.581	125.537	261.159	802.647	419.381	720.708	285.184	385.101	611.391	165.488	180.347	214.417	161.564	479.135	216.969	139.83	163.361	1880	1040	2220	631.433	1050	1420	433.826	156.565	550.533	550.533	184.811	70.722	229.854	439.408	497.361	339.767	428.118	3526.3	167.345	1157.8	1285.8	222.393	38.3759
69.75	317.306	441.558	276.168	74.7086	500.59	271.651	106.387	88.5298	105.978	825.043	121.976	215.986	757.213	355.415	671.473	229.742	328.734	565.985	134.3	157.106	179.292	128.972	401.746	203.382	134.991	143.015	1930	1050	2160	591.125	998.071	1420	424.587	140.293	521.573	521.573	184.51	62.6102	230.463	447.544	505.455	276.736	432.16	3533.1	167.665	1157.63	1278.6	245.426	63.461
70	326.551	411.165	287.983	68.2727	502.208	262.993	122.537	99.4073	100.788	793.766	110.112	178.089	743.986	331.688	725.775	226.676	351.688	594.642	146.898	153.497	170.644	146.578	371.56	252.984	112.143	144.343	1890	1070	2150	629.372	1140	1443.9	355.453	115.363	485.179	485.179	198.886	89.7763	297.293	440.392	485.172	269.089	348.601	3464.1	182.359	1156.9	1241.5	228.176	79.3972
70.25	328.671	447.858	284.427	82.8531	493.132	279.712	143.256	100.475	112.875	773.439	106.245	202.95	717.295	357.13	704.982	233.036	400.034	598.941	140.821	132.542	174.922	137.767	390.737	210.379	98.5117	125.997	1850	1070	2180	621.332	1020	1390	319.522	102.645	533.063	533.063	175.95	72.0068	227.409	416.608	440.515	273.958	323.163	3098.8	166.56	1182.6	1171.1	188.639	60
70.5	279.321	392.305	210.832	53.4522	379.57	248.329	93.9335	81.1523	94.5641	746.151	83.2007	158.708	701.263	279.749	633.816	192.196	353.377	569.627	104.063	136.192	140.909	128.411	380.07	222.798	96.0468	130.095	1810	988.125	2070	614.58	971.181	1300	306.776	111.164	572.92	572.92	198.46	83.6814	198.085	434.432	457.103	256.481	298.977	3192.3	164.507	1142.2	1185.9	209.574	90.4433
70.75	303.602	416.67	276.129	56.4172	420.377	243.892	108.084	96.8262	82.234	772.538	52.1259	176.448	725.643	297.164	704.026	271.113	393.572	562.419	124.484	134.117	156.725	135.431	449.019	253.59	152.319	158.946	1970	1020	2060	596.492	571.01	1340	363.373	159.973	589.502	589.502	195.384	59.2746	190.311	459.92	410.043	255.825	297.407	3196.6	143.416	1169.5	1173.8	228.508	64.5461
71	337.426	508.346	335.432	85.69	489.524	279	147.833	109.831	105.327	787.547	91.2347	188.46	796.696	355.156	808.409	300.473	498.56	616.737	145.042	176.642	180.661	174.608	492.118	250.401	150.082	153.256	1990	1030	2040	588.778	134.252	1330	376.658	131.097	611.686	611.686	183.301	58.8339	98.1463	450.884	386.313	229.35	251.091	3063.6	127.234	1188.89	1137.7	201.221	69
71.25	308.217	517.258	329.728	97.5618	453.286	284.085	141.754	108.53	106.455	783.994	74.5952	201.705	808.005	367.555	772.908	276.49	486.613	604.877	135.877	181.5	209.393	150.983	511.824	260.404	163.342	140.363	2060	1010	1880	559.26	82.0806	1230	366.071	122.825	622.029	622.029	177.279	84.617	66.811	410.768	391.103	296.167	220.053	3025.48	119.388	1110.4	1184.9	231.98	84.8652
71.5	284.666	471.807	307.456	89.4359	471.699	280.386	142.012	142.753	118.949	804.188	87.4728	200.421	765.865	358.315	734.957	320.761	486.635	584.593	107.021	113.694	207.495	146.136	528.807														186.554	73.9932	79.6219	355.768	394.382	353.978	260.833	2968.8	160.081	1077.63	1135.6	213.664	65.0674
71.75	293.804	432.303	285.753	75.3869	442.62	207.854	92.9655	141.21	139.237	742.182	70.8775	168.769	816.568	352.984	718.028	335.727	487.517	604.977	126.288	107.386	239.797	162.161	497.239
72	275.99	479.511	293.591	71.2611	454.076	235.508	69.633	122.04	128.74	789.872	60.551	184.217	868.92	359.225	707.905	365.981	538.599	621.831	112.93	102.95	241.909	179.117	463.14
72.25	282.245	453.678	286.371	100.69	400.218	268.817	74.7438	143.402	130.837	773.513	60.1599	187.019	846.833	346.608	824.245	391.35	484.826	607.21	130.405	119.617	209.485	163.608	482.181
72.5	305.755	452.809	240.766	95.3357	413.182	258.403	69.3227	135.99	120.833	704.846	57.8707	174.019	812.604	347.37	825.177	375.241	545.326	549.91	109.158	107.133	238.648	146.058	437.536
72.75	298.717	497.955	244.085	71.0932	440.367	215.366	53.3473	125.106	159.933	728.536	78.0952	190.164	871.478	327.175	789.258	391.309	531.816	514.243	134.016	128.775	205.458	143.986	445.029
73	288.105	512.09	276.201	88.7506	427.643	251.061	49.9631	119.31	136.176	702.464	59.2891	189.248	865.759	297.399	801.468	397.725	489.304	583.018	129	118.881	224.942	167.592	495.43
[truncated: 10 more columns]

## Sheet: -3348+1 TSA
Time	Cell 1	Cell 2	Cell 3	Cell 4	Cell 5	Cell 6	Cell 7	Cell 8	Cell 9	Cell 10	Cell 11	Cell 12	Cell 13	Cell 14	Cell 15	Cell 16	Cell 17	Cell 18	Cell 19	Cell 20	Cell 21	Cell 22	Cell 23	Cell 24	Cell 25	Cell 26	Cell 27	Cell 28	Cell 29	Cell 30	Cell 31	Cell 32	Cell 33	Cell 34	Cell 35	Cell 36	Cell 37	Cell 38	Cell 39	Cell 40	Cell 41	Cell 42
0	120.401	680.38	562.545	58.2937	289.883	316.664	166.682	792.222	579.795	724.476	475.691	515.646	1000	869.116	111.171	337.262	127.487	359.952	79.8286	130.459	102.834	133.008	77.0617	196.851	244.161	180.192	121.894	182.783	447.563	209.596	331.793	78.6449	64.1491	428.296	86.4233	167.502	488.023	221.124	709.345	458.577	1260	219.529
0.25	97.5957	770.371	601.163	63.5139	323.481	336.471	141.783	836.437	582.028	748.102	492.855	573.268	1080	890.22	80.6847	307.279	117.069	287.664	94.4425	106.068	90.3379	114.457	102.243	162.399	213.386	157.728	103.13	214.107	402.297	179.66	370.57	70.0093	63.9883	371.962	76.527	204.504	394.885	170.544	670.111	455.71	1170	193.599
0.5	170.543	880.38	669.138	94.8987	474.556	454.334	255.719	935.771	698.109	870.275	524.365	739.383	1110	1070	154.221	353.63	131.964	263.345	100.363	102.711	91.4783	112.802	108.796	171.25	231.19	148.424	99.4179	239.601	347.237	200.255	421.098	78.1433	58.576	407.799	66.0799	176.148	351.772	152.373	593.222	423.875	1080	203.496
0.75	157.613	943.875	609.9	76.6127	535.132	530.822	284.805	885.428	747.854	847.606	565.927	741.427	1010	984.143	153.018	405.571	129.732	263.726	92.5064	100.521	87	117.039	113.61	172.257	198.257	145.143	112.336	255.363	239.215	175.8	437.349	86.3115	61.6725	313.411	71.3218	163.121	389.298	200.799	528.415	400.506	987.213	172.476
1	191.145	1060	654.122	86.0101	584.582	594.542	293.917	886.425	848.14	890.105	625.927	902.637	941.357	966.952	185.707	361.087	111.125	315.023	54.1995	104.339	81.6522	106.351	89.6396	151.993	193.5	162.268	103.913	269.848	241.196	224.593	511.932	74.0187	66.7895	269.541	90.8056	195.732	458.755	262.136	549.08	469.386	973.039	236.082
1.25	183.798	1080	750.351	105.694	682.048	570.075	279.808	997.227	947.811	790.706	648.493	947.266	951.162	1010	156.91	387.733	105.495	289.216	67.399	95.6653	98.4941	100.053	78.3442	172.851	192.897	210.202	95.6256	264.343	231.976	249.95	622.173	75.6449	100.693	282.402	99.797	226.514	480.445	316.802	623.222	569.466	896.54	257.913
1.5	171.901	1130	830.9	78.7949	674.426	605.946	299.521	1080	1110	799.995	665.718	926.183	970.104	1200	130.451	455.611	110.538	275.742	95.1381	85.938	91.6522	96.2368	79.2825	153.767	190.606	262.067	93.9613	234.496	197.432	265.239	757.332	78.7944	77.3743	272.382	90.486	312.222	493.803	304.388	528.052	672.172	808.611	294.107
1.75	154.585	1210	800.216	93.443	739.987	637.025	353.749	1130	1260	767.809	609.882	985.205	919.957	1240	129.376	504.251	116.179	273.545	75.8133	95.5413	91.6107	82.3203	100.568	156.149	209.013	318.074	96.1884	237.635	157.278	252.008	798.298	68.9003	66.9269	310.61	91.3629	310.786	488.42	328.89	509.695	716.609	833.765	353.018
2	135.656	1220	815.056	94.1848	823.589	715.251	444.16	1110	1370	776.86	596.765	1040	946.096	1270	183.439	554.644	113.857	298.026	98.9974	101.704	107.21	86.9916	93.4286	165.757	196.844	312.361	119.819	252.882	117.565	308.027	817.488	70.2617	73.8363	298.305	70.2484	426.342	482.739	313.746	480.265	827.652	863.576	389.059
2.25	167.039	1240	863.42	81.5975	912.426	795.369	450.008	1250	1560	855.354	623.284	1150	956.911	1290	246.09	625.122	119.475	297.658	103.417	95.5351	101.755	110.334	80.5065	133.487	215.868	361.319	93.8188	315.135	112.239	319.093	828.695	81.0062	68.6287	359.098	72.7883	432.903	535.875	306.139	429.763	1020	911.128	436.711
2.5	161.518	1180	949.288	75.4835	1020	906.747	573.997	1280	1890	903.301	654.767	1215.76	972.896	1310	285.689	736.218	101.888	260.261	89.4834	80.5041	122.557	95.7632	86.5714	140.318	212.198	365.487	84.2971	412.833	108.891	343.056	896.254	84.6012	74.9971	377.044	87.6436	590.955	597.358	319.077	478.994	1180	991.051	541.849
2.75	185.011	1180	980.605	66.924	1126.32	1030	573.431	1420	2280	960.371	657.162	1410	947.906	1260	276.286	738.649	105.199	331.7	88.9616	99.624	116.895	91.429	99.6656	125.615	196.085	443.247	109.065	405.006	116.949	373.282	947.22	99.0841	67.6637	416.417	70.9762	755.179	647.062	341.228	503.957	1380	1130	611.798
3	165.947	1240	895.088	74.2835	1250	1080	562.781	1480	2610	1033.01	630.005	1410	940.205	1270	297.047	648.384	58.3954	298.836	33.2609	48.3471	70.6047	78.5905	42.6299	60.0304	127.802	400.675	77.4613	329.502	72.1039	303.769	850.464	47.9813	71.3216	381.423	69.2289	877.617	736.29	383.944	458.308	1500	1127.71	757.939
3.25	154.55	1310	1100	73.0734	1460	1240	609.618	1600	3280	1250	687.167	1610	973.387	1480	349.606	867.274	66.0995	369.639	31.0256	61.7707	80.9051	103.54	47.6104	95.8649	148.077	599.285	76.6981	354.966	65	343.577	1030	66.1153	69.6491	605.263	76.9784	954.263	783.975	461.899	435.437	1510	1170	820.698
3.5	117.833	1320	1430	65.5316	1510	1510	653.703	1810	3600	1390	792.956	1939.3	1080	1774.5	441.552	1050	98.3775	526.035	86.1023	103.566	126.449	131.234	50.711	158.463	226.093	763.496	99.2222	343.991	109.031	488.879	1310	97.3801	75.845	834.13	113.644	997.132	880.975	538.485	474.738	1580	1120	864.852
3.75	134.128	1200	1720	81.157	1710	1720	739.126	2190	4030	1550	902.642	2100	1220	2052.92	439.122	1020	112.582	583.542	78.11	88.2562	136.457	105.889	58.8117	140.122	226.085	769.525	82.0338	342.356	91.1353	490.746	1350	112.402	85.6959	908.106	135.205	1000	908.039	581.192	432.394	1640	1160	866.225
4	161.053	1200	1970	115.013	2000	1940	918.136	2490	4510	1650	990.792	2430	1440	2280	389.786	1060	70.7577	616.413	84.5652	94.1405	125.391	100.85	70.1526	179.125	210.095	909.646	80.4324	355.895	99.5242	499.314	1410	143.034	82.7719	980.192	127.905	1130	1040	599.062	432.108	1700	1250	854.775
4.25	149.294	1240	2290	87.8835	2010	2250	1060	2830	4850	1860	1151.1	2780	1690	2430	438.104	1029.62	76.2908	649.461	67.2762	69.2665	97.6482	101.526	70.6558	191.625	216.63	956.203	86.6763	369.073	106.326	530.304	1500	125.748	71.4006	1010	153.412	1370	1060	711.651	461.815	1760	1260	786.476
4.5	140.695	1500	2590	76.7013	1960	2490	1100	3280	5120	2040	1310	2980	1700	2700	438.022	928.307	94.8214	655.916	69.6752	62.719	99.1324	103.178	71.6331	181.426	194.005	946.095	68.5362	387.511	85.2077	542.633	1620	100.729	58.1754	1000	137.346	1400	1140	803.204	444.8	1690.53	1290	761.309
4.75	171.167	1810	2970	109.835	2200	2690	1170	3800	5540	2220	1370	3120	1830	3020	485.486	854.225	116.4	715.129	75.9821	82.4504	105.613	132.518	93.1591	239.294	251.032	1072.92	78.0459	429.101	83.8889	611.766	1710	123.143	64.6754	1140	130.181	1380	1240	812.21	431.741	1710	1280	742.785
5	253.394	2160	3290	102.795	2340	3160	1380	4430	6090	2450	1470	3570	2120	3460	616.651	884.925	182.097	744.745	76.8849	62.9566	115.312	123.602	87.5617	302.966	292.796	1150	99.8092	454.946	98.7126	724.449	1780	170.9	62.3129	1350	138.441	1370	1330	880.538	424.034	1620	1370	656.729
5.25	223.092	2310	3530	95.4	2460	3450	1563.48	4840	6260	2565	1630	4070	2360	3850	661.887	874.164	179.566	686.2	91.3939	68.938	113.063	143.535	65.7955	276.574	292.291	1150	86.2802	520.775	108.403	758.865	1970	176.109	61.2047	1410	181.546	1450	1400	934.071	471.502	1630	1530	647.059
5.5	335.5	2410	3840	111.671	2620	3540	1680	5260	6940	2642.06	1800	4300	2642.01	4240	736.739	828.049	171.867	698.516	73.8824	97.1467	97.1779	125.201	75.3182	284.611	359.399	1142.37	89.4589	621.339	114.362	846.981	2120	164.872	52.1199	1450	185.888	1480	1400	1030	483.766	1570	1620	682.056
5.75	460.755	2740	3820	123.484	2840	3690	1830	5650	7380	2920	2140	4590	2760	4420	870.448	818.972	156.732	728.755	80.3964	92.0331	107.54	131.891	67.4286	295.75	426.825	1170	96.0242	779.981	124.63	859.993	2127.17	154.143	56.538	1450	187.933	1420	1384.89	1080	492.985	1490	1840	612.844
6	509.089	3240	3900	116.934	3129.81	3990	1800	5986.46	7910	3160	2440	5120	2900	4820	1200	919.443	167.74	802.761	64.0946	88.6674	107.306	143.471	73.3052	314.547	411.77	1170	83.8188	909.777	134.63	794.362	2260	162.642	55.4503	1550	159.011	1330	1490	1230	470.465	1500	1960	584.831
6.25	535.766	3590	4120	133.375	3400	4230	1960	6370	8490	3570	2630	5580	3160	5370	1480	1080	159.342	872.155	66.2174	88.4938	102.358	134.905	91.539	341.459	522.68	1280	77.6135	1040	120.266	870.184	2390	177.841	49.8918	1690	207.862	1270	1560	1380	447.114	1630	2100	618.373
6.5	600.262	4020	4170	100.927	3540	4300	2110	6630	8740	3810	2840	6360	3260	5940	1578	1290	187.783	999.897	77.4578	99.531	102.433	177.379	89.2533	364.932	696.008	1400	122.867	1160	132.684	914.686	2490	220.673	61.3743	1680	264.909	1280	1550	1350	490.6	1610	2230.07	559.243
6.75	642.468	4620	4230	121.106	3910	4560	2280	6970	8879.33	4120	3170	7220	3730	6530	1840	1460	175.449	1190	90.6445	112.713	126.057	258.476	100.01	338.757	973.164	1470	116.051	1210	168.908	964.196	2540	195.14	57.5292	1650	262.937	1280	1566.86	1320	450.643	1630	2310	547.253
7	777.259	5370	4570	122.889	4190	4830	2410	7360	9180	4420	3620	8030	4500	7020	2080	1620	197.436	1140	67.1176	107.486	138.243	296.499	72.0227	291.26	1464.24	1660	126.092	1260	163.473	1060	2750	233.526	58.3333	1750	293.803	1420	1530	1380	436.548	1690	2350	496.596
7.25	870.369	5840	4710	117.792	4550	5130	2520	7690	9940	4680	3970	8990	5450	7490	2490	1800	195.821	1200	76.8286	101.444	107.707	312.551	70.7045	269.365	2150	1880	142.86	1330	144.855	987.766	2900	223.978	61.8626	1775.14	300.844	1420	1540	1480	465.317	1660	2340	480.634
7.5	978.28	5660	4980	119.458	4840	5430	2630	8310	10600	4870	4290	10000	6430	7710	2880	2010	191.918	1130	70.6368	132.434	116.146	321.588	71.5227	312.061	2840	2040	141.522	1410	147.232	1040	2890	272.822	77.3538	1710	363.961	1494.18	1570	1590	418.852	1600	2400	495.269
7.75	1050	6340	5150	105.83	4960	5770	2790	8580	10900	5190	4620.6	10700	7700	7850	3380	2140	179.332	1040	75.3581	118.678	126.988	443.93	70.539	314.014	3290	2031.25	133.964	1474.31	170.237	1120	2981.58	248.882	76.4064	1670	428.842	1527.46	1570	1470	445.382	1660	2440	514.01
8	1300	6590	5220	106.192	5230	6250	2790	9220	11300	5350	4920	11200	8820	7960	3740	2210	204.893	1070	85.9233	136.277	135.913	501.125	77.1948	268.132	3770	2120	161.328	1620	195.954	1110	3230	250.156	57.1404	1640	469.855	1470	1620	1440	427.382	1570	2390	462.049
8.25	1550	6880	5520	148.354	5390	6720	2903	10300	11900	5205.44	5150	12100	9740	8040	4020	2280	190.163	1080	75.8491	199.233	125.32	574.162	77.2922	252.497	4200	2280	196.051	1720	238.012	1200	3370	261.576	51.3187	1590	513.354	1520	1660	1440	389.597	1480	2410	408.125
8.5	1800	7200	5620	121.147	5680	7120	3050	11100	12100	5170	5400	12400	10500	8060	4370	2430	198.758	1120	77.9668	238.603	120.15	558.875	64.3864	255.625	4410	2280	269.208	1810	305.222	1190	3400	264.215	68.3421	1560	522.667	1650	1620	1410	350.468	1410	2390	329.729
8.75	2040	8610	6030	101.863	5800	7640	3400	11700	12100	5310	5640	12500	11000	8580	4690	2600	172.304	1010	61.087	250.638	112.549	594.482	77.0779	236.135	4400	2360	260.152	1830	304.787	1150	3450	263.408	71.0994	1460	557.994	1700	1630	1400	386.575	1340	2413.64	361.476
9	2300	8910	5930	113.77	5880	7840	3840	12400	11900	5513.5	5740	12900	11200	8980	5150	2810	154.117	951.374	84.8235	268.217	109.848	603.045	77.0714	205.966	4370	2490	291.937	1850	345.766	1140	3400	253.757	58.2456	1500	534.97	1820	1610	1380	488.326	1310	2500	342.386
9.25	2590	9680	6000	111.327	6050	7870	4010	13200	11400	5600	5740	13000	10900	9080	5440	2960	191.12	974.616	71.179	331.552	131.192	659.577	73.7597	236.024	4387.73	2530	356.65	1860	398.964	1110	3450	295.657	50.6374	1510	617.004	1780	1600	1280	462.354	1266.53	2480	377.118
9.5	2900	10800	6392.42	156.423	6240	7990	3930	14000	11100	5820	5930	13100	10600	9180	5810	3030	194.176	908.119	62.399	346.196	141.684	669.986	78.9123	260.767	4310	2540	375.734	1830	452.517	1070	3587.58	278.604	77.4094	1470	656.337	1710	1660	1240	407.323	1210	2298.28	362.238
9.75	3210	11700	6780	164.063	6291.5	7760	4130	14400	10800	5910	5950	13600	10100	9510	5830	3160	190.73	824.99	83.8465	415.824	140.686	627.49	83.6461	260.865	4280	2650	383.792	1881.97	520.925	1050	3710	381.9	68.3596	1400	668.52	1920	1610	1170	423.554	1240	2200	363.391
10	3890	12600	7020	117.246	6200	7500	4450	15000	10500	5920	5860	13800	9660	9530	5910	3330	218.528	780.542	87.7724	525.355	123.907	558.106	65.0325	212.574	4290	2670	430.184	1810	550.65	1050	3950	454.371	45.8801	1580	667.045	1850	1640	1240	390.36	1290.54	2110	368.8
10.25	4950	13400	6850	115.61	6330	7410	4580	15500	10400	6052.98	6040	13900	9220	9331.67	5810	3140	224.661	767.597	87.1662	574.287	112.836	541.591	88.763	240.956	4090	2610	471.899	1760	579.906	1010	3890	494.598	66.3889	1660	669.525	1720	1620	1280	382.874	1200	2030	372.368
10.5	5600	13400	6860	111.043	6570	7080	4640	15800	9920	6030	6020	14200	8750	9460	5600	3020	207.727	812.035	76.3683	591.62	97.7095	544.591	81.1006	234.392	4010	2580	448.348	1760	514.978	1050	3670	490.333	56.614	1590	684.542	1740	1760	1340	422.175	1260	1990	347.583
10.75	6090	14700	7220	85.8177	6667.75	6730	4840	16700	9340	5880	6040	14200	8310	8760	5440	3020	187.423	788.4	65.1125	594.541	119.036	431.571	66.8896	263.399	3980	2640	500.421	1700	482.341	1080	3745.74	470.688	55.0614	1670	642.741	1710	1760	1470	493.295	1290	1910	383.862
11	6580	13900	7320	102.742	7180	6400	4956.81	16800	9029.04	5890	6100	14100	8000	8300	5400	3040	196.75	699.048	60.7647	576.457	144.318	440.838	84.4123	270.28	3905.28	2640	581.772	1690	521.672	1110	4000	492.576	52.9269	1880	664.499	1560	1720	1500	480.354	1230	1770	430.01
[truncated: 242 more rows]

## Sheet: -3348+1 Fsk+TSA
Time	Cell 1	Cell2	Cell 3	Cell 4	Cell 5	Cell 6	Cell 7	Cell 8	Cell 9	Cell 10	Cell 11	Cell 12	Cell 13	Cell 14	Cell 15	Cell 16	Cell 17	Cell 18	Cell 19	Cell 20	Cell 21	Cell 22	Cell 23	Cell 24	Cell 25	Cell 26	Cell 27	Cell 28	Cell 29	Cell 30	Cell 31	Cell 32	Cell 33	Cell 34	Cell 35	Cell 36	Cell 37	Cell 38	Cell 39	Cell 40
[truncated: 287 more rows]

[truncated: 4 more sheets: Prl Unstimulated, Prl Fsk, Prl TSA, Prl Fsk+TSA]
